# Supplementary material for: Computational Insight into Intraspecies Distinctions in Pseudoalteromonas distincta: Carotenoid-like Synthesis Traits and Genomic Heterogeneity
Source: Int J Mol Sci. 2023 Feb 19;24(4):4158. doi: 10.3390/ijms24044158 (PMC9966250; doi:10.3390/ijms24044158)
Supplement: Supplementary file 1 [file ijms-24-04158-s001.zip]

Archive with 11 entries (11 files):
- Table S10_Orthologous carotenoid pathways.xlsx
- Table S11_ape BGC_identifiers.pdf
- Table S1_16S rRNA DNA.pdf
- Table S2_accession numbers.pdf
- Table S3_P_distincta strains.pdf
- Table S4_ANI_AAI_matrix.xlsx
- Table S5_ Pdist_arctica_common_genes.xlsx
- Table S6_Genomic Islands.xlsx
- Table S7_True equal pathways.xlsx
- Table S8_True different pathways.xlsx
- Table S9_Streptorubin_MEP.pdf
