# Supplementary material for: Computational Insight into Intraspecies Distinctions in Pseudoalteromonas distincta: Carotenoid-like Synthesis Traits and Genomic Heterogeneity
Source: Int J Mol Sci. 2023 Feb 19;24(4):4158. doi: 10.3390/ijms24044158 (PMC9966250; doi:10.3390/ijms24044158)
Supplement: Supplementary file 1 [file ijms-24-04158-s001.zip › Table S10_Orthologous carotenoid pathways.xlsx]

## Sheet: metabolite_beau (1)
pathway	react_name	Pseudoalteromonas_arctica_A_37_1_2_GCA_000238395_4	Pseudoalteromonas_distincta_2_2A_13	Pseudoalteromonas_distincta_16_SW_7_GCA_005877035_1	Pseudoalteromonas_distincta_ANT_505_GCA_000212655_3	Pseudoalteromonas_distincta_ATCC700518T_GCA_000814675_1	Pseudoalteromonas_distincta_U2A_GCA_008370225_1	Pseudoalteromonas_elyakovii_SM1926_GCA_007786285_1	Pseudoalteromonas_paragorgicola_KMM3548_GCA_014918315_1	Pseudoalteromonas_sp_AC163_GCA_000497935_1	Pseudoalteromonas_sp_TAE79_GCA_000498015_1	Pseudoalteromonas_sp_TAE80_GCA_000498035_1	Pseudoalteromonas_sp_TB25_GCA_000497995_1
|PWY-7560| methylerythritol phosphate pathway II	isopentenyl-diphosphate:NAD(P)+ oxidoreductase	good_blast	good_blast	good_blast	good_blast	good_blast	good_blast	good_blast	good_blast	good_blast	good_blast	good_blast	good_blast
|PWY-7560|	IPPISOM-RXN	no_blast	bad_blast	bad_blast	bad_blast	bad_blast	bad_blast	bad_blast	bad_blast	bad_blast	bad_blast	bad_blast	bad_blast
|PWY-7560|	dimethylallyl-diphosphate:NAD(P)+ oxidoreductase	good_blast	good_blast	good_blast	good_blast	good_blast	good_blast	good_blast	good_blast	good_blast	good_blast	good_blast	good_blast
|PWY-7560|	4-hydroxy-3-methylbut-2-en-1-yl diphosphate synthase	good_blast	good_blast	good_blast	good_blast	good_blast	good_blast	good_blast	good_blast	no_blast	good_blast	good_blast	no_blast
|PWY-7560|	4-diphosphocytidyl-2C-methyl-D-erythritol synthase	good_blast	good_blast	good_blast	good_blast	good_blast	good_blast	good_blast	good_blast	bad_blast	bad_blast	good_blast	bad_blast
|PWY-7560|	4-diphosphocytidyl-2-C-methyl-D-erythritol kinase	good_blast	good_blast	good_blast	good_blast	good_blast	good_blast	good_blast	good_blast	good_blast	good_blast	good_blast	good_blast
|PWY-7560|	2C-methyl-D-erythritol 2,4-cyclodiphosphate synthase	good_blast	good_blast	good_blast	good_blast	good_blast	good_blast	good_blast	good_blast	good_blast	good_blast	good_blast	good_blast
|PWY-7560|	1-deoxy-D-xylulose 5-phosphate synthase	good_blast	good_blast	good_blast	good_blast	good_blast	good_blast	good_blast	good_blast	no_blast	no_blast	good_blast	good_blast
|PWY-7560|	1-deoxy-D-xylulose 5-phosphate reductoisomerase	good_blast	good_blast	good_blast	good_blast	good_blast	good_blast	good_blast	good_blast	good_blast	good_blast	good_blast	good_blast
|PWY-6806| carotenoid cleavage	zeaxanthin dioxygenase	no_seq_data	no_seq_data	no_seq_data	no_seq_data	no_seq_data	no_seq_data	no_seq_data	no_seq_data	no_seq_data	no_seq_data	no_seq_data	no_seq_data
|PWY-6806|	violaxanthin dioxygenase	no_seq_data	no_seq_data	no_seq_data	no_seq_data	no_seq_data	no_seq_data	no_seq_data	no_seq_data	no_seq_data	no_seq_data	no_seq_data	no_seq_data
|PWY-6806|	lycopene dioxygenase	no_blast	no_blast	no_blast	no_blast	no_blast	no_blast	no_blast	no_blast	no_blast	no_blast	no_blast	no_blast
|PWY-6806|	lycopene cleavage oxygenase	no_seq_data	no_seq_data	no_seq_data	no_seq_data	no_seq_data	no_seq_data	no_seq_data	no_seq_data	no_seq_data	no_seq_data	no_seq_data	no_seq_data
|PWY-6806|	lutein dioxygenase	no_seq_data	no_seq_data	no_seq_data	no_seq_data	no_seq_data	no_seq_data	no_seq_data	no_seq_data	no_seq_data	no_seq_data	no_seq_data	no_seq_data
|PWY-6806|	carotenoid cleavage dioxygenase 2	no_blast	no_blast	bad_blast	bad_blast	no_blast	no_blast	no_blast	no_blast	no_blast	no_blast	no_blast	no_blast
|PWY-6806|	beta-carotene dioxygenase	no_blast	no_blast	no_blast	no_blast	no_blast	no_blast	no_blast	no_blast	no_blast	no_blast	no_blast	no_blast
|PWY-6806|	all-trans-beta-carotene-9',10'-cleaving dioxygenase	no_seq_data	no_seq_data	no_seq_data	no_seq_data	no_seq_data	no_seq_data	no_seq_data	no_seq_data	no_seq_data	no_seq_data	no_seq_data	no_seq_data
|PWY-6806|	all-trans-beta-apo-10'-carotenal 13,14-cleaving dioxygenase	no_seq_data	no_seq_data	no_seq_data	no_seq_data	no_seq_data	no_seq_data	no_seq_data	no_seq_data	no_seq_data	no_seq_data	no_seq_data	no_seq_data
|PWY-6767| 4,4'-diapolycopenedioate biosynthesis	RXN-12263	no_blast	no_blast	no_blast	no_blast	no_blast	no_blast	no_blast	no_blast	no_blast	no_blast	no_blast	no_blast
|PWY-6767|	RXN-12260	no_seq_data	no_seq_data	no_seq_data	no_seq_data	no_seq_data	no_seq_data	no_seq_data	no_seq_data	no_seq_data	no_seq_data	no_seq_data	no_seq_data
|PWY-6767|	diapolycopene oxygenase	no_blast	no_blast	no_blast	no_blast	no_blast	no_blast	no_blast	no_blast	no_blast	no_blast	no_blast	no_blast
|PWY-6767|	4,4'-diapophytofluene desaturase	no_blast	no_blast	no_blast	no_blast	no_blast	no_blast	no_blast	no_blast	no_blast	no_blast	no_blast	no_blast
|PWY-6767|	4,4'-diapophytoene synthase	no_blast	no_blast	no_blast	no_blast	no_blast	no_blast	no_blast	no_blast	no_blast	no_blast	no_blast	no_blast
|PWY-6767|	4,4'-diapophytoene desaturase	no_blast	no_blast	no_blast	no_blast	no_blast	no_blast	no_blast	no_blast	no_blast	no_blast	no_blast	no_blast
|PWY-6767|	4,4'-diapolycopenedial dehydrogenase	good_blast	good_blast	good_blast	good_blast	good_blast	good_blast	good_blast	good_blast	good_blast	bad_blast	bad_blast	good_blast
|PWY-6475| trans-lycopene biosynthesis II	zeta-carotene isomerase	spontaneous	spontaneous	spontaneous	spontaneous	spontaneous	spontaneous	spontaneous	spontaneous	spontaneous	spontaneous	spontaneous	spontaneous
|PWY-6475|	prolycopene isomerase	no_blast	no_blast	no_blast	no_blast	no_blast	no_blast	no_blast	no_blast	no_blast	no_blast	no_blast	no_blast
|PWY-6475|	9,9'-di-cis-zeta-carotene desaturase	no_blast	no_blast	no_blast	no_blast	no_blast	no_blast	no_blast	no_blast	no_blast	no_blast	no_blast	no_blast
|PWY-6475|	9,9'-dicis-zeta-carotene desaturase	no_blast	no_blast	no_blast	no_blast	no_blast	no_blast	no_blast	no_blast	no_blast	no_blast	no_blast	no_blast
|PWY-6475|	15-cis-phytoene synthase	no_blast	no_blast	no_blast	no_blast	no_blast	no_blast	no_blast	no_blast	no_blast	no_blast	no_blast	no_blast
|PWY-6475|	15-cis-phytoene desaturase	no_blast	no_blast	no_blast	no_blast	no_blast	no_blast	no_blast	no_blast	no_blast	no_blast	no_blast	no_blast
|PWY-6280| synechoxanthin biosynthesis	RXN-10653	no_seq_data	no_seq_data	no_seq_data	no_seq_data	no_seq_data	no_seq_data	no_seq_data	no_seq_data	no_seq_data	no_seq_data	no_seq_data	no_seq_data
|PWY-6280|	RXN-10651	no_seq_data	no_seq_data	no_seq_data	no_seq_data	no_seq_data	no_seq_data	no_seq_data	no_seq_data	no_seq_data	no_seq_data	no_seq_data	no_seq_data
|PWY-6280|	renierapurpurin hydroxylase	no_blast	no_blast	no_blast	no_blast	no_blast	no_blast	no_blast	no_blast	no_blast	no_blast	no_blast	no_blast
|PWY-6280|	chi,chi-caroten-18-oate hydroxylase	no_blast	no_blast	no_blast	no_blast	no_blast	no_blast	no_blast	no_blast	no_blast	no_blast	no_blast	no_blast
|PWY-6280|	beta-carotene desaturase	no_blast	no_blast	no_blast	no_blast	no_blast	no_blast	no_blast	no_blast	no_blast	no_blast	no_blast	no_blast
|PWY-6280|	beta,chi-carotene desaturase	no_blast	no_blast	no_blast	no_blast	no_blast	no_blast	no_blast	no_blast	no_blast	no_blast	no_blast	no_blast
|PWY-5946| δ-carotene biosynthesis	trans-lycopene epsilon-cyclase	no_seq_data	no_seq_data	no_seq_data	no_seq_data	no_seq_data	no_seq_data	no_seq_data	no_seq_data	no_seq_data	no_seq_data	no_seq_data	no_seq_data
|PWY-5946|	delta-carotene beta-cyclase	no_blast	no_blast	no_blast	no_blast	no_blast	no_blast	no_blast	no_blast	no_blast	no_blast	no_blast	no_blast
|PWY-5875| staphyloxanthin biosynthesis	RXN-12263	no_blast	no_blast	no_blast	no_blast	no_blast	no_blast	no_blast	no_blast	no_blast	no_blast	no_blast	no_blast
|PWY-5875|	glycosyl-4,4'-diaponeurosporenoate acyltransferase	no_blast	no_blast	no_blast	no_blast	no_blast	no_blast	no_blast	no_blast	no_blast	no_blast	no_blast	no_blast
|PWY-5875|	diaponeurosporene ketolase	no_blast	no_blast	no_blast	no_blast	no_blast	no_blast	no_blast	no_blast	no_blast	no_blast	no_blast	no_blast
|PWY-5875|	dehydrosqualene desaturase	no_blast	no_blast	no_blast	no_blast	no_blast	no_blast	no_blast	no_blast	no_blast	no_blast	no_blast	no_blast
|PWY-5875|	4,4'-diapophytofluene desaturase	no_blast	no_blast	no_blast	no_blast	no_blast	no_blast	no_blast	no_blast	no_blast	no_blast	no_blast	no_blast
|PWY-5875|	4,4'-diapophytoene synthase	no_blast	no_blast	no_blast	no_blast	no_blast	no_blast	no_blast	no_blast	no_blast	no_blast	no_blast	no_blast
|PWY-5875|	4,4'-diapophytoene desaturase	no_blast	no_blast	no_blast	no_blast	no_blast	no_blast	no_blast	no_blast	no_blast	no_blast	no_blast	no_blast
|PWY-5875|	4,4'-diaponeurosporenoate glycosyltransferase	no_blast	no_blast	no_blast	no_blast	no_blast	no_blast	no_blast	no_blast	no_blast	no_blast	no_blast	no_blast
|PWY-5875|	4,4'-diaponeurosporenal dehydrogenase	good_blast	good_blast	good_blast	good_blast	good_blast	good_blast	good_blast	good_blast	good_blast	bad_blast	bad_blast	good_blast
|PWY18HP-2| decaprenoxanthin diglucoside biosynthesis	nonaflavuxanthin elongase/hydratase	no_blast	no_blast	no_blast	no_blast	no_blast	no_blast	no_blast	no_blast	no_blast	no_blast	no_blast	no_blast
|PWY18HP-2|	lycopene elongase/hydratase	no_blast	no_blast	no_blast	no_blast	no_blast	no_blast	no_blast	no_blast	no_blast	no_blast	no_blast	no_blast
|PWY18HP-2|	flavuxanthin epsilon-cyclase	no_blast	no_blast	no_blast	no_blast	no_blast	no_blast	no_blast	no_blast	no_blast	no_blast	no_blast	no_blast
|PWY18HP-2|	decaprenoxanthin monoglucoside glucosyltransferase	no_blast	no_blast	no_blast	no_blast	no_blast	no_blast	no_blast	no_blast	no_blast	no_blast	no_blast	no_blast
|PWY18HP-2|	decaprenoxanthin glucosyltransferase	no_blast	no_blast	no_blast	no_blast	no_blast	no_blast	no_blast	no_blast	no_blast	no_blast	no_blast	no_blast
