# Supplementary material for: Computational Insight into Intraspecies Distinctions in Pseudoalteromonas distincta: Carotenoid-like Synthesis Traits and Genomic Heterogeneity
Source: Int J Mol Sci. 2023 Feb 19;24(4):4158. doi: 10.3390/ijms24044158 (PMC9966250; doi:10.3390/ijms24044158)
Supplement: Supplementary file 1 [file ijms-24-04158-s001.zip › Table S4_ANI_AAI_matrix.xlsx]

## Sheet: Sheet1
Table S4. The obtained pairwise ANI and AAI values between strains of P. distincta and closely related species from the genus Pseudoalteromonas.
		1	2	3	4	5	6	7	8	9	10	11	12	13	14	15	16	17	18	19	20	21
1	P. nigrifaciens NBRC 103036T	100	96.60	84.26	84.22	84.37	84.38	84.46	84.05	84.34	84.73	84.58	84.08	84.29	84.33	84.31	84.46	82.84	83.68	82.43	82.02	81.73
2	P. translucida KMM 520T	96.31	100	83.90	83.81	83.96	83.70	83.64	83.67	84.10	84.19	84.43	83.49	83.94	84.04	84.23	84.04	82.22	83.44	82.26	81.92	81.72
3	Pseudoalteromonas sp. TAE79	83.79	82.73	100	99.96	95.14	94.65	95.56	95.69	95.86	96.21	96.06	95.04	95.65	95.71	88.35	91.03	85.40	88.27	85.34	84.81	84.11
4	Pseudoalteromonas sp. TAE80	83.86	82.68	99.97	100	95.08	94.57	95.45	95.59	95.78	96.15	96.05	95.03	95.59	95.65	88.20	91.07	85.32	88.18	85.27	84.71	84.07
5	P. elyakovii SM1926	82.68	82.39	95.89	95.89	100	98.30	98.48	96.81	97.23	97.31	97.40	94.75	97.12	96.77	88.52	91.43	85.42	88.79	86.07	85.41	85.09
6	Pseudoalteromonas sp. AC163	82.82	82.33	96.05	96.08	98.53	100	99.95	96.76	96.96	97.30	97.32	94.70	96.82	96.83	87.98	91.29	85.28	88.55	85.74	85.05	84.71
7	Pseudoalteromonas sp. TB25	82.88	82.31	96.05	95.98	98.50	99.97	100	96.89	97.08	97.36	97.40	94.74	96.89	96.88	88.10	91.24	85.35	88.56	85.84	85.08	84.71
8	P. distincta ANT/505	82.58	82.24	95.67	95.74	97.10	97.20	97.15	100	97.78	97.70	97.67	94.98	96.86	97.48	88.35	91.62	86.05	88.87	86.25	85.39	85.14
9	P. distincta ATCC 700518T	82.23	82.25	95.81	95.78	97.11	97.19	97.19	97.96	100	98.36	98.52	95.47	98.00	98.04	88.52	92.04	85.90	88.89	86.03	85.42	85.21
10	P. distincta 16-SW-7	82.40	82.48	95.75	95.77	97.21	97.32	97.23	97.97	98.33	100	98.76	95.52	98.19	98.21	88.66	92.11	86.02	89.03	86.33	85.57	85.16
11	P. distincta U2A	82.22	82.29	95.77	95.75	97.17	97.30	97.27	97.95	98.24	98.43	100	95.48	98.18	98.10	88.80	92.25	85.95	89.19	86.11	85.46	85.11
12	P. arctica A 37-1-2T	83.10	82.85	94.25	94.22	93.39	93.29	93.29	93.52	93.39	93.37	93.40	100	95.10	95.42	88.27	91.66	85.29	88.18	85.48	84.33	84.22
13	P. distincta 2-2A-13	82.43	82.29	95.72	95.67	97.15	97.35	97.32	97.86	98.12	98.14	98.10	93.55	100	98.51	88.30	92.12	85.80	88.55	85.95	85.10	84.94
14	P. paragorgicola KMM 3548T	82.28	82.21	95.77	95.87	97.26	97.37	97.41	97.99	98.18	98.21	98.15	93.50	98.25	100	88.28	92.12	85.80	88.80	86.13	85.03	84.86
15	P. aliena SW19T	82.13	82.14	86.94	86.98	86.82	86.80	86.88	86.88	87.09	86.97	87.07	87.22	87.01	87.02	100	89.41	84.61	85.41	83.75	83.21	82.88
16	P. fuliginea KMM 216T	82.62	82.20	90.75	90.72	91.06	90.84	90.94	91.35	91.50	91.40	91.39	90.64	91.37	91.41	87.85	100	85.27	86.77	84.88	84.22	83.76
17	P. marina DSM 17587T	81.14	80.98	82.23	82.27	82.41	82.46	82.49	82.56	82.49	82.28	82.27	82.07	82.33	82.38	81.96	82.18	100	85.77	84.78	84.46	83.94
18	P. carrageenovora NBRC 12985T	81.73	81.44	84.19	84.08	84.62	84.47	84.53	84.56	84.40	84.17	84.62	83.75	84.25	84.32	82.50	83.18	83.94	100	89.03	87.94	87.80
19	P. espejiana NBRC 102222T	81.23	81.02	82.43	82.45	82.72	82.70	82.71	83.01	82.85	82.72	82.67	82.51	82.71	83.03	81.68	82.30	83.33	87.67	100	91.54	91.48
20	P. agarivorans DSM 14585T	81.11	81.23	82.31	82.41	82.61	82.38	82.45	82.75	82.80	82.58	82.41	82.25	82.62	82.68	81.71	81.96	83.51	85.55	86.31	100	98.03
21	"P. telluritireducens" DSM 16098	81.04	80.95	82.14	82.11	82.44	82.33	82.37	82.60	82.53	82.37	82.38	81.98	82.48	82.45	81.68	81.84	83.36	85.57	86.28	98.03	100
