# Supplementary material for: Computational Insight into Intraspecies Distinctions in Pseudoalteromonas distincta: Carotenoid-like Synthesis Traits and Genomic Heterogeneity
Source: Int J Mol Sci. 2023 Feb 19;24(4):4158. doi: 10.3390/ijms24044158 (PMC9966250; doi:10.3390/ijms24044158)
Supplement: Supplementary file 1 [file ijms-24-04158-s001.zip › Table S6_Genomic Islands.xlsx]

## Sheet: Лист1
	Pseudoalteromonas_arctica_A_37_1_2_GCA_000238395_4			Pseudoalteromonas_distincta_2_2A_13			Pseudoalteromonas_distincta_16_SW_7_GCA_005877035_1			Pseudoalteromonas_distincta_ANT_505_GCA_000212655_3			Pseudoalteromonas_distincta_ATCC700518T_GCA_000814675_1			Pseudoalteromonas_distincta_U2A_GCA_008370225_1			Pseudoalteromonas_elyakovii_SM1926_GCA_007786285_1			Pseudoalteromonas_paragorgicola_KMM3548_GCA_014918315_1			Pseudoalteromonas_sp_AC163_GCA_000497935_1			Pseudoalteromonas_sp_TAE79_GCA_000498015_1			Pseudoalteromonas_sp_TAE80_GCA_000498035_1			Pseudoalteromonas_sp_TB25_GCA_000497995_1
hypothetical protein	189	184	373	172	148	320	128	122	250	233	200	433	141	132	273	66	74	140	306	285	591	245	256	501	282	292	574	456	441	897	470	484	954	223	217	440	5526
Tyrosine recombinase XerC	2	2	4	2	1	3	4	4	8	1	1	2	3	3	6	3	3	6	1	1	2	5	5	10	3	2	5	5	6	11	5	5	10	2	2	4	69
IS481 family transposase ISSde2	0	0	0	0	0	0	3	3	6	0	0	0	3	2	5	0	0	0	0	0	0	22	22	44	0	0	0	0	0	0	0	0	0	0	0	0	55
IS66 family transposase ISShes9	0	0	0	1	1	2	0	0	0	2	0	2	0	0	0	0	0	0	4	2	6	0	0	0	4	4	8	11	7	18	5	3	8	1	1	2	45
IS21 family transposase ISPpu7	0	0	0	0	0	0	0	0	0	0	0	0	0	0	0	0	0	0	0	0	0	0	0	0	0	0	0	11	8	19	12	8	20	0	0	0	39
IS3 family transposase ISPmi1	0	0	0	0	0	0	0	0	0	0	0	0	0	0	0	0	0	0	0	0	0	0	0	0	6	6	12	4	3	7	4	2	6	6	6	12	31
Cobalt-zinc-cadmium resistance protein CzcA	2	2	4	1	1	2	0	0	0	3	1	4	2	2	4	0	0	0	2	2	4	2	2	4	3	4	7	0	0	0	1	0	1	3	3	6	33
Vitamin B12 transporter BtuB	0	0	0	3	3	6	2	0	2	1	0	1	3	2	5	0	0	0	2	2	4	2	2	4	1	1	2	1	1	2	2	1	3	4	2	6	32
Insertion element IS6110 uncharacterized 12.0 kDa protein	0	0	0	0	0	0	0	0	0	0	0	0	0	0	0	0	0	0	0	0	0	0	0	0	6	6	12	3	2	5	2	2	4	6	6	12	27
IS21 family transposase ISAs29	0	0	0	0	0	0	0	0	0	0	0	0	0	0	0	0	0	0	0	0	0	0	0	0	0	0	0	9	7	16	8	6	14	0	0	0	30
Zinc transporter ZitB	1	1	2	0	1	1	0	0	0	2	1	3	1	1	2	0	0	0	2	2	4	3	2	5	1	2	3	1	0	1	1	0	1	2	2	4	24
IS66 family transposase ISBaps1	0	0	0	0	0	0	0	0	0	0	0	0	0	0	0	0	0	0	2	0	2	0	0	0	2	3	5	6	4	10	3	3	6	2	0	2	24
HTH-type transcriptional regulator ZntR	0	0	0	0	0	0	0	0	0	1	0	1	2	2	4	0	0	0	2	2	4	2	1	3	2	2	4	1	1	2	1	1	2	2	2	4	22
Transcriptional regulator VspR	1	1	2	1	1	2	0	0	0	0	0	0	1	1	2	0	0	0	1	0	1	0	0	0	2	2	4	2	2	4	2	1	3	2	2	4	20
IS3 family transposase ISSpu4	2	3	5	2	2	4	0	0	0	0	0	0	0	0	0	0	0	0	0	0	0	6	6	12	0	0	0	0	0	0	0	0	0	0	0	0	21
Putative transposon Tn552 DNA-invertase bin3	2	2	4	0	0	0	0	0	0	0	0	0	0	0	0	0	0	0	0	0	0	0	0	0	0	0	0	5	4	9	4	4	8	0	0	0	21
Mercuric resistance operon regulatory protein	2	2	4	0	0	0	0	0	0	0	0	0	1	1	2	0	0	0	1	1	2	2	1	3	1	1	2	2	1	3	1	1	2	1	1	2	19
Transcription elongation factor GreB	0	0	0	2	2	4	0	0	0	0	0	0	3	3	6	0	0	0	3	1	4	0	0	0	0	0	0	1	1	2	1	1	2	0	0	0	18
Cadmium, cobalt and zinc/H(+)-K(+) antiporter	0	0	0	0	0	0	0	0	0	1	0	1	3	3	6	0	0	0	1	1	2	2	1	3	1	1	2	0	0	0	0	0	0	2	1	3	15.5
Tyrosine recombinase XerD	0	0	0	0	0	0	0	0	0	0	0	0	1	0	1	0	0	0	0	0	0	0	0	0	0	0	0	4	4	8	4	4	8	0	0	0	17
IS21 family transposase ISSba11	0	0	0	0	0	0	0	0	0	0	0	0	0	0	0	0	0	0	0	0	0	0	0	0	7	5	12	0	0	0	0	0	0	3	1	4	14
IS3 family transposase ISPpr7	4	4	8	0	0	0	0	0	0	2	2	4	0	0	0	0	0	0	2	2	4	0	0	0	0	0	0	0	0	0	0	0	0	0	0	0	16
5-amino-6-(5-phospho-D-ribitylamino)uracil phosphatase YigB	1	1	2	1	0	1	1	1	2	0	0	0	0	0	0	1	1	2	0	0	0	0	0	0	1	1	2	1	1	2	1	1	2	1	1	2	14
Cation efflux system protein CusA	0	0	0	0	0	0	0	0	0	0	0	0	0	0	0	0	0	0	2	2	4	0	0	0	2	2	4	0	1	1	0	0	0	3	3	6	12
Copper resistance protein A	1	1	2	0	1	1	0	0	0	1	1	2	1	1	2	0	0	0	2	1	3	0	0	0	1	1	2	0	1	1	0	0	0	1	1	2	14
Diaminopimelate epimerase	1	1	2	1	0	1	1	1	2	0	0	0	0	0	0	1	1	2	0	0	0	0	0	0	1	1	2	1	1	2	1	1	2	1	1	2	14
HTH-type transcriptional regulator DmlR	0	0	0	0	0	0	0	0	0	0	0	0	0	0	0	2	1	3	0	1	1	0	0	0	0	1	1	4	1	5	2	1	3	0	1	1	13.5
IS5 family transposase ISSod6	0	0	0	0	0	0	0	0	0	0	0	0	0	0	0	0	0	0	0	0	0	0	0	0	0	0	0	5	3	8	4	3	7	0	0	0	15
ISAs1 family transposase ISVsh1	1	1	2	1	1	2	0	0	0	2	2	4	0	0	0	0	0	0	1	1	2	0	0	0	0	0	0	1	0	1	1	1	2	1	1	2	14
ECF RNA polymerase sigma factor EcfG	0	0	0	1	2	3	1	1	2	0	0	0	1	1	2	1	1	2	0	1	1	1	1	2	0	0	0	0	0	0	0	0	0	1	1	2	13
IS1595 family transposase ISBsp7	0	0	0	1	1	2	1	1	2	0	0	0	1	1	2	1	1	2	0	1	1	1	1	2	0	0	0	0	0	0	1	0	1	1	1	2	13
Mercuric transport protein MerC	1	1	2	0	0	0	0	0	0	0	0	0	0	0	0	0	0	0	2	2	4	2	2	4	1	1	2	0	0	0	0	0	0	1	1	2	13
Cell division protein FtsZ	0	0	0	1	0	1	1	1	2	0	0	0	1	1	2	1	1	2	0	0	0	0	0	0	2	2	4	0	0	0	0	0	0	1	1	2	12
Diacylglycerol kinase	1	1	2	0	1	1	0	0	0	1	1	2	0	0	0	0	0	0	1	1	2	0	0	0	0	1	1	1	0	1	1	1	2	1	1	2	12
putative type I restriction enzymeP M protein	0	0	0	2	2	4	0	0	0	0	0	0	2	2	4	0	0	0	1	0	1	0	0	0	0	0	0	1	1	2	1	1	2	0	0	0	13
3'-5' exonuclease DinG	0	0	0	1	0	1	1	1	2	0	0	0	1	1	2	0	1	1	0	0	0	1	1	2	0	0	0	0	0	0	1	0	1	1	1	2	10
ATP-dependent DNA helicase PcrA	0	0	0	0	0	0	0	0	0	0	0	0	0	0	0	0	0	0	0	0	0	0	0	0	1	1	2	2	2	4	3	3	6	0	0	0	12
Copper-exporting P-type ATPase	0	0	0	0	0	0	0	0	0	0	0	0	0	0	0	0	0	0	1	1	2	0	0	0	2	2	4	1	1	2	1	1	2	1	1	2	11
Na(+)-translocating NADH-quinone reductase subunit F	0	0	0	0	0	0	0	0	0	0	0	0	0	0	0	0	0	0	2	2	4	0	0	0	2	2	4	0	0	0	0	0	0	2	2	4	10
putative phosphatidylethanolamine transferase Mcr-1	1	1	2	1	1	2	0	0	0	1	1	2	0	0	0	0	0	0	1	1	2	0	0	0	0	1	1	0	0	0	1	0	1	1	1	2	11
Diaminopimelate decarboxylase	1	1	2	0	0	0	1	1	2	0	0	0	0	0	0	0	0	0	0	0	0	0	0	0	1	0	1	1	1	2	1	1	2	1	1	2	10
D-lactate dehydrogenase	1	1	2	0	1	1	1	1	2	0	0	0	0	0	0	0	0	0	0	0	0	0	0	0	1	1	2	1	1	2	1	0	1	1	0	1	10.5
Dual-specificity RNA pseudouridine synthase RluF	1	1	2	1	0	1	1	1	2	0	0	0	0	0	0	1	1	2	0	0	0	0	0	0	0	0	0	1	1	2	1	1	2	0	0	0	11
Glucans biosynthesis protein D	0	0	0	0	0	0	0	0	0	1	1	2	1	1	2	0	0	0	1	1	2	0	0	0	1	1	2	1	0	1	0	0	0	1	1	2	10
Hydroperoxy fatty acid reductase gpx1	1	1	2	0	1	1	1	1	2	0	0	0	0	0	0	0	0	0	0	0	0	0	0	0	1	1	2	1	1	2	1	0	1	1	0	1	10.5
IS110 family transposase IS1663	1	1	2	0	1	1	0	0	0	0	0	0	0	0	0	0	0	0	1	2	3	0	0	0	1	1	2	1	0	1	1	0	1	1	0	1	10.5
IS30 family transposase ISPlu1	0	1	1	0	0	0	0	0	0	0	0	0	0	0	0	0	0	0	0	0	0	0	0	0	0	0	0	2	3	5	2	3	5	0	0	0	11
IS4 family transposase ISCro6	0	0	0	0	0	0	0	0	0	0	0	0	0	0	0	0	0	0	0	0	0	0	0	0	0	0	0	1	3	4	4	3	7	0	0	0	11
IS4 family transposase ISUnCu9	2	2	4	0	0	0	0	0	0	0	0	0	0	0	0	0	0	0	0	2	2	0	0	0	1	1	2	2	1	3	0	0	0	0	0	0	11
IS4 family transposase ISVvu2	0	0	0	0	0	0	1	1	2	0	0	0	0	0	0	0	0	0	0	0	0	0	0	0	0	0	0	2	3	5	2	2	4	0	0	0	11
Lysine-sensitive aspartokinase 3	1	1	2	0	1	1	1	1	2	0	0	0	0	0	0	0	0	0	0	0	0	0	0	0	1	1	2	1	1	2	1	0	1	1	0	1	10.5
Modification methylase DpnIIB	0	0	0	0	0	0	0	0	0	0	0	0	0	0	0	0	0	0	0	0	0	0	0	0	0	0	0	3	2	5	3	3	6	0	0	0	11
Multidrug resistance protein MdtA	0	0	0	0	0	0	0	0	0	0	0	0	0	0	0	0	0	0	2	2	4	0	0	0	2	1	3	0	0	0	0	0	0	2	2	4	9
Na(+)/H(+) antiporter NhaD	1	1	2	0	1	1	1	1	2	0	0	0	0	0	0	0	0	0	0	0	0	0	0	0	1	1	2	1	1	2	1	0	1	1	0	1	10.5
Penicillinase repressor	1	1	2	1	0	1	1	1	2	0	0	0	0	0	0	1	1	2	0	0	0	0	0	0	0	0	0	1	1	2	1	1	2	0	0	0	11
Prophage integrase IntA	1	1	2	0	0	0	0	0	0	0	0	0	3	3	6	0	0	0	0	0	0	0	0	0	1	0	1	0	0	0	0	0	0	1	1	2	10
Protein UmuC	0	0	0	0	0	0	0	0	0	0	0	0	0	0	0	0	0	0	0	0	0	0	0	0	1	1	2	2	2	4	3	2	5	0	0	0	11
2-(hydroxymethyl)glutarate dehydrogenase	1	1	2	0	1	1	1	1	2	0	0	0	0	0	0	0	0	0	0	0	0	0	0	0	1	1	2	1	0	1	1	0	1	1	0	1	9.5
Copper resistance protein B	1	1	2	0	1	1	0	0	0	1	1	2	1	1	2	0	0	0	1	1	2	0	0	0	0	0	0	0	1	1	0	0	0	0	0	0	10
Flagellin	0	0	0	0	0	0	0	0	0	0	0	0	0	0	0	0	0	0	4	4	8	0	0	0	0	0	0	0	0	0	0	0	0	0	2	2	9
HTH-type transcriptional regulator PgrR	1	1	2	0	0	0	0	0	0	0	0	0	0	0	0	0	0	0	0	1	1	0	0	0	1	1	2	1	0	1	0	1	1	2	1	3	8.5
IS110 family transposase ISCfr13	0	0	0	1	1	2	0	0	0	0	0	0	0	0	0	0	1	1	0	0	0	0	0	0	0	0	0	1	2	3	2	2	4	0	0	0	10
Peptidoglycan-associated lipoprotein	0	0	0	2	1	3	0	0	0	0	0	0	1	1	2	0	0	0	0	0	0	1	1	2	0	0	0	0	1	1	1	1	2	0	0	0	10
putative ABC transporter ATP-binding protein YbiT	1	1	2	0	0	0	0	0	0	1	1	2	0	0	0	0	0	0	1	0	1	1	0	1	0	0	0	0	0	0	0	2	2	1	1	2	9
Sensor histidine kinase RcsC	0	0	0	0	0	0	0	0	0	0	0	0	0	0	0	1	1	2	0	0	0	2	2	4	0	0	0	1	2	3	1	0	1	0	0	0	10
Exodeoxyribonuclease I	1	1	2	0	1	1	1	1	2	0	0	0	0	0	0	0	0	0	0	0	0	0	0	0	1	0	1	0	0	0	2	0	2	1	0	1	8.5
IS110 family transposase ISSpi3	0	0	0	0	0	0	0	0	0	0	0	0	0	0	0	0	0	0	0	0	0	4	4	8	0	0	0	0	0	0	1	0	1	0	0	0	9
IS3 family transposase ISShwo1	0	0	0	2	0	2	0	0	0	0	0	0	2	1	3	0	0	0	0	0	0	2	2	4	0	0	0	0	0	0	0	0	0	0	0	0	9
Protein-glutamate methylesterase/protein-glutamine glutaminase	0	0	0	0	0	0	0	0	0	0	0	0	3	0	3	0	0	0	0	0	0	0	0	0	0	0	0	2	2	4	2	0	2	0	0	0	9
Type-1 restriction enzyme EcoKI specificity protein	0	0	0	1	1	2	1	1	2	0	0	0	1	1	2	0	0	0	1	0	1	1	1	2	0	0	0	0	0	0	0	0	0	0	0	0	9
(S)-ureidoglycine--glyoxylate transaminase	0	0	0	0	0	0	0	0	0	0	1	1	1	1	2	0	0	0	1	1	2	0	0	0	0	1	1	0	0	0	0	0	0	1	1	2	7
ATP-dependent RecD-like DNA helicase	0	0	0	0	0	0	1	1	2	0	0	0	0	0	0	0	0	0	1	1	2	0	0	0	0	0	0	1	1	2	1	1	2	0	0	0	8
DNA polymerase II	0	0	0	1	1	2	1	0	1	0	0	0	1	1	2	0	0	0	0	0	0	1	1	2	0	0	0	0	0	0	0	0	0	1	0	1	7.5
DNA replication terminus site-binding protein	1	1	2	0	0	0	0	0	0	0	0	0	0	0	0	0	1	1	0	0	0	0	0	0	0	0	0	1	1	2	2	1	3	0	0	0	8
Galactose/methyl galactoside import ATP-binding protein MglA	0	0	0	0	0	0	0	0	0	1	1	2	1	1	2	0	0	0	1	1	2	0	0	0	0	1	1	0	0	0	0	0	0	0	1	1	7.5
IS1595 family transposase ISSpgl1	0	0	0	0	0	0	0	0	0	1	1	2	0	0	0	0	0	0	1	1	2	0	0	0	1	1	2	0	0	0	0	0	0	1	1	2	7
IS21 family transposase ISGur9	0	0	0	0	0	0	0	0	0	0	0	0	0	0	0	0	0	0	0	0	0	0	0	0	0	0	0	2	2	4	2	2	4	0	0	0	8
IS66 family transposase ISMrsp5	0	0	0	0	0	0	0	0	0	0	0	0	0	0	0	0	0	0	0	0	0	0	0	0	1	1	2	0	2	2	1	1	2	1	1	2	7
Methionyl-tRNA formyltransferase	0	0	0	2	2	4	0	0	0	0	0	0	0	0	0	0	0	0	0	0	0	2	2	4	0	0	0	0	0	0	0	0	0	0	0	0	8
N-carbamoyl-L-amino-acid hydrolase	0	0	0	0	0	0	0	0	0	0	1	1	1	1	2	0	0	0	1	1	2	0	0	0	0	1	1	0	0	0	0	0	0	1	1	2	7
Purine-binding protein	0	0	0	0	0	0	0	0	0	1	1	2	1	1	2	0	0	0	1	1	2	0	0	0	0	1	1	0	0	0	0	0	0	0	1	1	7.5
Putative malate transporter YflS	0	0	0	0	0	0	0	0	0	1	1	2	1	1	2	0	0	0	1	1	2	0	0	0	0	1	1	0	0	0	0	0	0	0	1	1	7.5
Sensor histidine kinase CusS	1	1	2	0	0	0	0	0	0	1	0	1	1	1	2	0	0	0	1	1	2	0	0	0	0	0	0	0	0	0	1	0	1	0	0	0	8
Serine recombinase PinR	0	0	0	0	0	0	1	1	2	0	0	0	0	0	0	0	0	0	1	1	2	0	0	0	1	1	2	0	0	0	0	0	0	1	1	2	7
Transcriptional regulatory protein CusR	1	1	2	0	0	0	0	0	0	0	1	1	1	1	2	0	0	0	1	1	2	0	0	0	0	0	0	0	0	0	1	0	1	0	0	0	8
Cyclic di-GMP phosphodiesterase	0	0	0	0	0	0	0	0	0	0	0	0	1	1	2	0	0	0	0	0	0	0	0	0	0	0	0	1	2	3	1	1	2	0	0	0	7
Flagellar secretion chaperone FliS	0	0	0	1	0	1	0	0	0	0	0	0	0	0	0	0	0	0	1	1	2	1	1	2	1	0	1	0	0	0	0	0	0	0	1	1	6.5
IS110 family transposase ISCps7	0	0	0	0	0	0	0	0	0	0	0	0	4	3	7	0	0	0	0	0	0	0	0	0	0	0	0	0	0	0	0	0	0	0	0	0	7
IS3 family transposase ISPca2	0	0	0	0	0	0	0	0	0	0	0	0	0	0	0	0	0	0	1	2	3	0	0	0	1	1	2	0	0	0	0	0	0	1	1	2	6
IS30 family transposase ISSba17	0	0	0	0	0	0	0	0	0	0	0	0	0	0	0	0	0	0	0	0	0	0	0	0	0	0	0	2	1	3	2	2	4	0	0	0	7
IS5 family transposase ISVch9	0	0	0	0	0	0	0	0	0	0	0	0	0	0	0	0	0	0	0	0	0	0	0	0	0	0	0	2	1	3	2	2	4	0	0	0	7
Peroxiredoxin Bcp	0	0	0	0	0	0	0	0	0	0	0	0	0	0	0	0	0	0	0	0	0	0	0	0	0	0	0	2	1	3	2	1	3	0	1	1	6.5
Protein UmuD	0	0	0	0	0	0	1	1	2	0	0	0	0	0	0	0	0	0	0	0	0	0	0	0	1	1	2	0	1	1	1	1	2	0	0	0	7
putative cysteine-rich protein YhjQ	0	0	0	0	0	0	0	0	0	0	0	0	0	0	0	0	0	0	0	0	0	0	0	0	0	0	0	2	1	3	2	2	4	0	0	0	7
Single-stranded DNA-binding protein	0	0	0	0	0	0	0	0	0	0	0	0	0	0	0	0	0	0	0	1	1	1	1	2	0	0	0	0	1	1	0	1	1	0	0	0	5
Tn3 family transposase ISKox2	0	0	0	0	0	0	0	0	0	0	0	0	0	0	0	0	0	0	1	0	1	0	0	0	1	1	2	0	0	0	2	2	4	0	0	0	7
Tyrosinase	0	0	0	0	0	0	0	0	0	0	0	0	0	0	0	0	0	0	1	2	3	0	0	0	1	1	2	0	0	0	0	0	0	1	1	2	6
Xanthine permease XanP	0	0	0	0	0	0	0	0	0	1	1	2	1	1	2	0	0	0	1	1	2	0	0	0	0	0	0	0	0	0	0	0	0	0	1	1	6.5
Arsenate reductase	0	0	0	0	0	0	0	0	0	0	0	0	0	0	0	0	0	0	3	3	6	0	0	0	0	0	0	0	0	0	0	0	0	0	0	0	6
Beta-barrel assembly-enhancing protease	0	0	0	1	1	2	0	0	0	0	0	0	0	0	0	0	0	0	0	1	1	1	1	2	0	0	0	0	0	0	0	0	0	1	0	1	5.5
B-type flagellar hook-associated protein 2	0	0	0	0	0	0	0	0	0	0	0	0	0	0	0	0	0	0	1	1	2	1	1	2	1	0	1	0	0	0	0	0	0	0	1	1	5.5
Chromosome partition protein Smc	0	0	0	0	0	0	0	0	0	0	0	0	0	0	0	0	0	0	0	0	0	0	0	0	0	0	0	2	1	3	2	1	3	0	0	0	6
D-aminoacyl-tRNA deacylase	0	0	0	0	0	0	0	0	0	0	0	0	0	0	0	0	0	0	1	1	2	0	0	0	1	1	2	0	0	0	0	0	0	1	1	2	5
DEAD-box ATP-dependent RNA helicase CshA	0	0	0	0	0	0	0	0	0	0	0	0	0	0	0	0	0	0	1	1	2	0	0	0	1	1	2	0	0	0	0	0	0	1	1	2	5
Disulfide bond formation protein B	0	0	0	0	0	0	0	0	0	0	0	0	0	0	0	0	0	0	1	1	2	0	0	0	1	1	2	0	0	0	0	0	0	1	1	2	5
Glutamate--cysteine ligase	0	0	0	0	0	0	0	0	0	0	0	0	0	0	0	0	0	0	0	0	0	0	0	0	0	0	0	2	2	4	2	0	2	0	0	0	6
IS110 family transposase ISGsu4	0	0	0	0	0	0	0	0	0	0	0	0	0	0	0	0	0	0	0	0	0	3	3	6	0	0	0	0	0	0	0	0	0	0	0	0	6
IS3 family transposase ISEc24	0	0	0	0	0	0	0	0	0	0	0	0	0	0	0	0	0	0	0	0	0	0	0	0	0	0	0	2	2	4	1	1	2	0	0	0	6
IS3 family transposase ISPsy24	0	0	0	1	1	2	0	0	0	0	0	0	0	0	0	0	0	0	0	0	0	2	2	4	0	0	0	0	0	0	0	0	0	0	0	0	6
IS4 family transposase ISEc29	0	0	0	0	0	0	0	0	0	0	0	0	0	0	0	0	0	0	0	0	0	0	0	0	0	0	0	4	1	5	0	1	1	0	0	0	6
IS91 family transposase ISSod25	3	3	6	0	0	0	0	0	0	0	0	0	0	0	0	0	0	0	0	0	0	0	0	0	0	0	0	0	0	0	0	0	0	0	0	0	6
LexA repressor	2	2	4	0	0	0	0	0	0	0	0	0	0	0	0	0	0	0	1	1	2	0	0	0	0	0	0	0	0	0	0	0	0	0	0	0	6
Nuclease NucM	0	0	0	0	0	0	0	0	0	0	0	0	0	0	0	0	0	0	1	1	2	0	0	0	0	0	0	1	1	2	1	1	2	0	0	0	6
Nuclease SbcCD subunit D	1	1	2	0	0	0	0	0	0	0	0	0	0	0	0	0	0	0	0	0	0	0	1	1	0	0	0	1	0	1	1	0	1	1	0	1	5.5
Nucleoid occlusion protein	0	0	0	0	0	0	0	0	0	0	0	0	0	0	0	0	0	0	1	1	2	0	0	0	0	0	0	1	1	2	1	1	2	0	0	0	6
Putative 4-hydroxy-4-methyl-2-oxoglutarate aldolase	0	0	0	0	0	0	0	0	0	0	0	0	1	1	2	0	0	0	1	0	1	0	0	0	0	1	1	0	0	0	0	0	0	1	1	2	5
putative ferredoxin-like protein	0	0	0	0	0	0	0	0	0	0	0	0	0	0	0	1	0	1	1	1	2	0	0	0	0	1	1	0	0	0	0	0	0	1	1	2	5
putative HTH-type transcriptional regulator	0	0	0	0	0	0	0	0	0	1	0	1	0	0	0	0	0	0	0	0	0	0	0	0	0	0	0	2	0	2	2	1	3	0	0	0	6
putative manganese efflux pump MntP	0	0	0	0	0	0	0	0	0	0	0	0	0	0	0	0	0	0	1	1	2	0	0	0	1	1	2	0	0	0	0	0	0	1	1	2	5
Putative xanthine dehydrogenase molybdenum-binding subunit XdhA	0	0	0	0	0	0	0	0	0	1	1	2	1	1	2	0	0	0	1	1	2	0	0	0	0	0	0	0	0	0	0	0	0	0	0	0	6
Quinone oxidoreductase 1	0	0	0	0	0	0	0	0	0	0	0	0	0	0	0	0	0	0	0	0	0	0	0	0	0	0	0	2	2	4	1	1	2	0	0	0	6
Tn3 family transposase IS3000	1	1	2	0	0	0	0	0	0	0	0	0	0	0	0	0	0	0	0	0	0	0	0	0	0	0	0	1	1	2	1	1	2	0	0	0	6
Tol-Pal system protein TolQ	0	0	0	0	0	0	0	0	0	0	0	0	0	0	0	0	0	0	0	2	2	0	0	0	0	0	0	0	2	2	0	2	2	0	0	0	6
Type I restriction enzyme EcoR124II R protein	0	0	0	0	0	0	0	0	0	0	0	0	0	0	0	0	0	0	0	0	0	0	0	0	2	1	3	0	0	0	0	0	0	2	1	3	4.5
Zinc-type alcohol dehydrogenase-like protein	0	0	0	0	0	0	0	0	0	0	0	0	0	0	0	0	0	0	0	0	0	0	0	0	0	0	0	2	2	4	1	1	2	0	0	0	6
2-amino-5-chloromuconic acid deaminase	0	0	0	0	0	0	0	0	0	0	1	1	1	1	2	0	0	0	1	1	2	0	0	0	0	0	0	0	0	0	0	0	0	0	0	0	5
30S ribosomal protein S12	0	0	0	0	0	0	0	0	0	0	0	0	0	0	0	0	0	0	0	1	1	0	0	0	0	0	0	0	1	1	1	1	2	0	1	1	4.5
30S ribosomal protein S7	0	0	0	0	0	0	0	0	0	0	0	0	0	0	0	0	0	0	0	1	1	0	0	0	0	0	0	0	1	1	1	1	2	0	1	1	4.5
50S ribosomal protein L1	0	0	0	0	0	0	0	0	0	0	0	0	0	0	0	0	0	0	0	1	1	0	0	0	0	0	0	1	1	2	1	1	2	0	0	0	5
50S ribosomal protein L10	0	0	0	0	0	0	0	0	0	0	0	0	0	0	0	0	0	0	0	1	1	0	0	0	0	0	0	1	1	2	1	1	2	0	0	0	5
50S ribosomal protein L11	0	0	0	0	0	0	0	0	0	0	0	0	0	0	0	0	0	0	0	1	1	0	0	0	0	0	0	1	1	2	1	1	2	0	0	0	5
50S ribosomal protein L7/L12	0	0	0	0	0	0	0	0	0	0	0	0	0	0	0	0	0	0	0	1	1	0	0	0	0	0	0	1	1	2	1	1	2	0	0	0	5
5-hydroxyisourate hydrolase	0	0	0	0	0	0	0	0	0	0	0	0	1	1	2	0	0	0	1	1	2	0	0	0	0	1	1	0	0	0	0	0	0	0	0	0	5
ATP-dependent DNA helicase DinG	0	0	0	1	0	1	1	0	1	0	0	0	1	1	2	0	0	0	0	0	0	0	0	0	0	0	0	0	0	0	0	0	0	1	0	1	4.5
Bacterioferritin	1	2	3	0	0	0	0	0	0	2	0	2	0	0	0	0	0	0	0	0	0	0	0	0	0	0	0	0	0	0	0	0	0	0	0	0	5
Cobalt-zinc-cadmium resistance protein CzcB	0	0	0	0	0	0	0	0	0	1	0	1	2	2	4	0	0	0	0	0	0	0	0	0	0	0	0	0	0	0	0	0	0	0	0	0	5
DNA-directed RNA polymerase subunit beta	0	0	0	0	0	0	0	0	0	0	0	0	0	0	0	0	0	0	0	1	1	0	0	0	0	0	0	1	1	2	1	1	2	0	0	0	5
D-xylose-proton symporter	1	1	2	0	0	0	1	1	2	0	0	0	0	0	0	0	0	0	0	0	0	0	0	0	0	0	0	0	0	0	1	0	1	0	0	0	5
Elongation factor G	0	0	0	0	0	0	0	0	0	0	0	0	0	0	0	0	0	0	0	1	1	0	0	0	0	0	0	0	1	1	1	1	2	0	1	1	4.5
HTH-type transcriptional activator RhaS	1	0	1	0	0	0	0	0	0	0	0	0	0	0	0	1	1	2	0	0	0	0	0	0	0	0	0	1	1	2	0	0	0	0	0	0	5
HTH-type transcriptional regulator RutR	0	0	0	0	0	0	0	0	0	0	0	0	1	1	2	0	0	0	1	0	1	0	0	0	0	1	1	0	0	0	0	0	0	0	1	1	4.5
IS110 family transposase ISSba19	1	1	2	0	0	0	0	0	0	0	0	0	0	0	0	0	0	0	0	0	0	0	0	0	0	0	0	0	1	1	0	2	2	0	0	0	5
Nucleoid-associated protein YejK	2	2	4	0	0	0	0	0	0	0	0	0	0	0	0	0	0	0	0	1	1	0	0	0	0	0	0	0	0	0	0	0	0	0	0	0	5
Oxamate amidohydrolase proenzyme	0	0	0	0	0	0	0	0	0	0	1	1	1	1	2	0	0	0	1	1	2	0	0	0	0	0	0	0	0	0	0	0	0	0	0	0	5
Peptide methionine sulfoxide reductase msrA/msrB	1	1	2	0	0	0	0	0	0	0	0	0	0	0	0	0	0	0	0	0	0	0	0	0	1	1	2	0	0	0	0	0	0	1	0	1	4.5
Protein translocase subunit SecE	0	0	0	0	0	0	0	0	0	0	0	0	0	0	0	0	0	0	0	1	1	0	0	0	0	0	0	1	1	2	1	1	2	0	0	0	5
putative membrane transporter protein YfcA	0	0	0	1	0	1	1	0	1	0	0	0	1	1	2	0	0	0	0	0	0	0	0	0	0	0	0	0	0	0	0	0	0	1	0	1	4.5
Serine/threonine-protein phosphatase 1	0	0	0	0	0	0	0	0	0	0	0	0	0	0	0	0	0	0	1	1	2	0	0	0	0	1	1	0	0	0	0	0	0	1	1	2	4
Transcription termination/antitermination protein NusG	0	0	0	0	0	0	0	0	0	0	0	0	0	0	0	0	0	0	0	1	1	0	0	0	0	0	0	1	1	2	1	1	2	0	0	0	5
tRNA 5-carboxymethoxyuridine methyltransferase	1	1	2	0	0	0	0	0	0	0	0	0	0	0	0	0	0	0	0	0	0	1	0	1	0	0	0	0	0	0	0	0	0	1	1	2	4
Ulvan-active sulfatase	0	0	0	0	0	0	0	0	0	0	0	0	0	0	0	2	3	5	0	0	0	0	0	0	0	0	0	0	0	0	0	0	0	0	0	0	5
30S ribosomal protein S11	0	0	0	0	0	0	0	0	0	0	0	0	0	0	0	0	0	0	0	1	1	1	1	2	0	0	0	0	1	1	0	0	0	0	0	0	4
30S ribosomal protein S13	0	0	0	0	0	0	0	0	0	0	0	0	0	0	0	0	0	0	0	1	1	1	1	2	0	0	0	0	1	1	0	0	0	0	0	0	4
30S ribosomal protein S14	0	0	0	0	0	0	0	0	0	0	0	0	0	0	0	0	0	0	0	1	1	1	1	2	0	0	0	0	1	1	0	0	0	0	0	0	4
30S ribosomal protein S4	0	0	0	0	0	0	0	0	0	0	0	0	0	0	0	0	0	0	0	1	1	1	1	2	0	0	0	0	1	1	0	0	0	0	0	0	4
30S ribosomal protein S5	0	0	0	0	0	0	0	0	0	0	0	0	0	0	0	0	0	0	0	1	1	1	1	2	0	0	0	0	1	1	0	0	0	0	0	0	4
30S ribosomal protein S8	0	0	0	0	0	0	0	0	0	0	0	0	0	0	0	0	0	0	0	1	1	1	1	2	0	0	0	0	1	1	0	0	0	0	0	0	4
3-aminobutyryl-CoA aminotransferase	0	0	0	1	1	2	0	0	0	0	0	0	0	0	0	0	0	0	0	0	0	1	1	2	0	0	0	0	0	0	0	0	0	0	0	0	4
50S ribosomal protein L14	0	0	0	0	0	0	0	0	0	0	0	0	0	0	0	0	0	0	0	1	1	1	1	2	0	0	0	0	1	1	0	0	0	0	0	0	4
50S ribosomal protein L15	0	0	0	0	0	0	0	0	0	0	0	0	0	0	0	0	0	0	0	1	1	1	1	2	0	0	0	0	1	1	0	0	0	0	0	0	4
50S ribosomal protein L17	0	0	0	0	0	0	0	0	0	0	0	0	0	0	0	0	0	0	0	1	1	1	1	2	0	0	0	0	1	1	0	0	0	0	0	0	4
50S ribosomal protein L18	0	0	0	0	0	0	0	0	0	0	0	0	0	0	0	0	0	0	0	1	1	1	1	2	0	0	0	0	1	1	0	0	0	0	0	0	4
50S ribosomal protein L24	0	0	0	0	0	0	0	0	0	0	0	0	0	0	0	0	0	0	0	1	1	1	1	2	0	0	0	0	1	1	0	0	0	0	0	0	4
50S ribosomal protein L30	0	0	0	0	0	0	0	0	0	0	0	0	0	0	0	0	0	0	0	1	1	1	1	2	0	0	0	0	1	1	0	0	0	0	0	0	4
50S ribosomal protein L5	0	0	0	0	0	0	0	0	0	0	0	0	0	0	0	0	0	0	0	1	1	1	1	2	0	0	0	0	1	1	0	0	0	0	0	0	4
50S ribosomal protein L6	0	0	0	0	0	0	0	0	0	0	0	0	0	0	0	0	0	0	0	1	1	1	1	2	0	0	0	0	1	1	0	0	0	0	0	0	4
8-amino-3,8-dideoxy-manno-octulosonate cytidylyltransferase	0	0	0	1	1	2	0	0	0	0	0	0	0	0	0	0	0	0	0	0	0	1	1	2	0	0	0	0	0	0	0	0	0	0	0	0	4
ABC transporter ATP-binding protein NatA	0	0	0	1	1	2	0	0	0	0	0	0	0	0	0	0	0	0	0	0	0	1	1	2	0	0	0	0	0	0	0	0	0	0	0	0	4
ABC transporter permease protein NatB	0	0	0	1	1	2	0	0	0	0	0	0	0	0	0	0	0	0	0	0	0	1	1	2	0	0	0	0	0	0	0	0	0	0	0	0	4
Acetoin utilization protein AcuC	0	0	0	1	0	1	1	0	1	0	0	0	1	1	2	0	0	0	0	0	0	0	0	0	0	0	0	0	0	0	0	0	0	0	0	0	4
Alpha-1,3-galactosidase B	0	0	0	0	0	0	0	0	0	0	0	0	0	0	0	2	2	4	0	0	0	0	0	0	0	0	0	0	0	0	0	0	0	0	0	0	4
Aminomethyltransferase	0	0	0	0	0	0	0	0	0	0	0	0	0	0	0	0	0	0	0	0	0	2	2	4	0	0	0	0	0	0	0	0	0	0	0	0	4
Antitoxin PrlF	0	0	0	0	0	0	0	0	0	0	0	0	0	0	0	0	0	0	0	0	0	0	0	0	0	0	0	1	1	2	1	1	2	0	0	0	4
Arsenical-resistance protein Acr3	0	0	0	0	0	0	0	0	0	0	0	0	0	0	0	0	0	0	1	1	2	1	1	2	0	0	0	0	0	0	0	0	0	0	0	0	4
ATP-dependent RNA helicase RhlE	0	0	0	0	0	0	1	1	2	0	0	0	0	0	0	0	0	0	0	0	0	0	0	0	0	0	0	0	0	0	0	0	0	1	1	2	3
ATP-dependent zinc metalloprotease FtsH	0	0	0	0	0	0	0	0	0	0	0	0	0	0	0	0	0	0	0	0	0	0	0	0	0	0	0	1	1	2	1	1	2	0	0	0	4
ATP-dependent zinc metalloprotease FtsH 1	0	0	0	0	0	0	0	0	0	0	0	0	0	0	0	0	0	0	2	2	4	0	0	0	0	0	0	0	0	0	0	0	0	0	0	0	4
Carboxy-S-adenosyl-L-methionine synthase	1	1	2	0	0	0	0	0	0	0	0	0	0	0	0	0	0	0	0	0	0	0	1	1	0	0	0	1	0	1	0	0	0	0	0	0	4
Competence protein ComM	2	2	4	0	0	0	0	0	0	0	0	0	0	0	0	0	0	0	0	0	0	0	0	0	0	0	0	0	0	0	0	0	0	0	0	0	4
Copper transport protein YcnJ	1	1	2	1	1	2	0	0	0	0	0	0	0	0	0	0	0	0	0	0	0	0	0	0	0	0	0	0	0	0	0	0	0	0	0	0	4
D-inositol-3-phosphate glycosyltransferase	0	0	0	2	2	4	0	0	0	0	0	0	0	0	0	0	0	0	0	0	0	0	0	0	0	0	0	0	0	0	0	0	0	0	0	0	4
DNA ligase	0	0	0	0	0	0	0	0	0	0	0	0	0	0	0	0	0	0	0	0	0	0	0	0	0	0	0	1	1	2	1	1	2	0	0	0	4
DNA replication and repair protein RecF	0	0	0	0	0	0	0	0	0	1	0	1	0	1	1	0	0	0	0	0	0	1	1	2	0	0	0	0	0	0	0	0	0	0	0	0	4
DNA-directed RNA polymerase subunit alpha	0	0	0	0	0	0	0	0	0	0	0	0	0	0	0	0	0	0	0	1	1	1	1	2	0	0	0	0	1	1	0	0	0	0	0	0	4
dTDP-4-amino-4,6-dideoxy-D-glucose acyltransferase	0	0	0	1	1	2	0	0	0	0	0	0	0	0	0	0	0	0	0	0	0	1	1	2	0	0	0	0	0	0	0	0	0	0	0	0	4
dTDP-4-amino-4,6-dideoxy-D-glucose transaminase	0	0	0	1	1	2	0	0	0	0	0	0	0	0	0	0	0	0	0	0	0	1	1	2	0	0	0	0	0	0	0	0	0	0	0	0	4
Flavodoxin/ferredoxin--NADP reductase	1	1	2	0	0	0	0	0	0	0	1	1	0	0	0	0	0	0	1	0	1	0	0	0	0	0	0	0	0	0	0	0	0	0	0	0	4
Glucose-1-phosphate thymidylyltransferase 2	0	0	0	0	1	1	0	0	0	0	0	0	0	0	0	0	0	0	0	0	0	1	1	2	0	0	0	0	0	0	0	0	0	0	0	0	3
Glycerol kinase	0	0	0	0	0	0	0	0	0	0	0	0	0	0	0	0	0	0	0	0	0	0	0	0	0	0	0	1	1	2	1	1	2	0	0	0	4
Glycerol uptake facilitator protein	0	0	0	0	0	0	0	0	0	0	0	0	0	0	0	0	0	0	0	0	0	0	0	0	0	0	0	1	1	2	1	1	2	0	0	0	4
HTH-type transcriptional regulator CysL	0	0	0	0	0	0	0	0	0	0	0	0	0	0	0	0	0	0	2	2	4	0	0	0	0	0	0	0	0	0	0	0	0	0	0	0	4
Inner membrane protein YdjM	0	0	0	0	0	0	0	0	0	0	0	0	0	0	0	0	0	0	0	0	0	0	0	0	0	0	0	1	1	2	1	1	2	0	0	0	4
Integration host factor subunit alpha	0	0	0	0	0	0	0	0	0	0	0	0	0	0	0	0	0	0	0	0	0	0	0	0	0	0	0	1	1	2	1	1	2	0	0	0	4
Integration host factor subunit beta	0	0	0	0	0	0	0	0	0	0	0	0	0	0	0	0	0	0	0	0	0	0	0	0	0	0	0	1	1	2	1	1	2	0	0	0	4
IS200/IS605 family transposase ISCbo8	0	0	0	0	0	0	0	0	0	0	0	0	0	0	0	0	0	0	0	0	0	0	0	0	0	0	0	1	0	1	2	1	3	0	0	0	4
IS3 family transposase ISAisp2	0	0	0	1	1	2	0	0	0	1	1	2	0	0	0	0	0	0	0	0	0	0	0	0	0	0	0	0	0	0	0	0	0	0	0	0	4
IS3 family transposase ISAs33	0	0	0	1	1	2	0	0	0	0	0	0	0	0	0	0	0	0	0	0	0	1	1	2	0	0	0	0	0	0	0	0	0	0	0	0	4
IS4 family transposase ISPcc1	0	0	0	0	0	0	0	0	0	0	0	0	0	0	0	0	0	0	0	0	0	0	0	0	0	0	0	1	1	2	1	1	2	0	0	0	4
IS481 family transposase ISAzs36	0	0	0	0	0	0	0	0	0	0	0	0	0	0	0	0	0	0	0	0	0	0	0	0	0	0	0	0	0	0	2	2	4	0	0	0	4
IS91 family transposase ISTha3	2	2	4	0	0	0	0	0	0	0	0	0	0	0	0	0	0	0	0	0	0	0	0	0	0	0	0	0	0	0	0	0	0	0	0	0	4
Lactoylglutathione lyase	0	0	0	0	0	0	0	0	0	0	0	0	0	0	0	0	0	0	0	1	1	0	0	0	0	1	1	0	0	0	0	0	0	1	1	2	3
Lambda-carrageenase	0	0	0	0	0	0	0	0	0	0	0	0	0	0	0	2	2	4	0	0	0	0	0	0	0	0	0	0	0	0	0	0	0	0	0	0	4
L-threonine 3-dehydrogenase	0	0	0	0	0	0	0	0	0	0	0	0	0	0	0	0	0	0	0	1	1	0	0	0	0	1	1	0	0	0	0	0	0	1	1	2	3
Mercuric reductase	1	1	2	0	0	0	0	0	0	0	0	0	0	0	0	0	0	0	1	1	2	0	0	0	0	0	0	0	0	0	0	0	0	0	0	0	4
Mercuric transport protein MerT	1	1	2	0	0	0	0	0	0	0	0	0	0	0	0	0	0	0	1	1	2	0	0	0	0	0	0	0	0	0	0	0	0	0	0	0	4
Mercuric transport protein periplasmic component	1	1	2	0	0	0	0	0	0	0	0	0	0	0	0	0	0	0	1	1	2	0	0	0	0	0	0	0	0	0	0	0	0	0	0	0	4
N-acetyl-alpha-D-glucosaminyl L-malate deacetylase 1	0	0	0	1	1	2	0	0	0	0	0	0	0	0	0	0	0	0	0	0	0	1	1	2	0	0	0	0	0	0	0	0	0	0	0	0	4
N-acetylgalactosamine-6-O-sulfatase	0	0	0	0	0	0	0	0	0	0	0	0	0	0	0	2	2	4	0	0	0	0	0	0	0	0	0	0	0	0	0	0	0	0	0	0	4
NADPH:quinone oxidoreductase MdaB	0	0	0	0	0	0	0	0	0	0	0	0	0	0	0	0	0	0	0	1	1	0	0	0	0	1	1	0	0	0	0	0	0	1	1	2	3
NADPH-dependent FMN reductase ArsH	0	0	0	0	0	0	0	0	0	0	0	0	0	0	0	0	0	0	1	1	2	1	1	2	0	0	0	0	0	0	0	0	0	0	0	0	4
PCP degradation transcriptional activation protein	0	0	0	0	0	0	0	0	0	0	0	0	0	0	0	0	0	0	0	0	0	0	0	0	0	0	0	1	1	2	1	1	2	0	0	0	4
Phosphate-import permease protein PhnE	0	0	0	0	0	0	0	0	0	0	0	0	0	0	0	0	0	0	2	2	4	0	0	0	0	0	0	0	0	0	0	0	0	0	0	0	4
Phosphonate dehydrogenase	0	0	0	0	0	0	0	0	0	0	0	0	0	0	0	0	0	0	2	2	4	0	0	0	0	0	0	0	0	0	0	0	0	0	0	0	4
Protein translocase subunit SecY	0	0	0	0	0	0	0	0	0	0	0	0	0	0	0	0	0	0	0	1	1	1	1	2	0	0	0	0	1	1	0	0	0	0	0	0	4
Protein/nucleic acid deglycase HchA	0	0	0	0	0	0	0	0	0	0	0	0	0	0	0	0	0	0	0	1	1	0	0	0	0	1	1	0	0	0	0	0	0	1	1	2	3
Putative ATP-dependent DNA helicase YjcD	0	0	0	0	0	0	0	0	0	0	0	0	0	0	0	0	0	0	0	0	0	0	0	0	0	0	0	1	1	2	1	1	2	0	0	0	4
putative oxidoreductase	0	0	0	0	0	0	0	0	0	0	0	0	0	0	0	0	0	0	0	0	0	0	0	0	0	0	0	1	1	2	1	1	2	0	0	0	4
putative phosphite transport system-binding protein PtxB	0	0	0	0	0	0	0	0	0	0	0	0	0	0	0	0	0	0	2	2	4	0	0	0	0	0	0	0	0	0	0	0	0	0	0	0	4
putative protein YaeQ	0	0	0	0	0	0	0	0	0	0	0	0	1	1	2	0	0	0	0	0	0	0	0	0	1	0	1	0	0	0	0	0	0	1	0	1	3.5
Ribonuclease toxin YhaV	0	0	0	0	0	0	0	0	0	0	0	0	0	0	0	0	0	0	0	0	0	0	0	0	0	0	0	1	1	2	1	1	2	0	0	0	4
Secretin XpsD	0	0	0	1	1	2	0	0	0	0	0	0	0	0	0	0	0	0	0	0	0	1	1	2	0	0	0	0	0	0	0	0	0	0	0	0	4
Sensor protein TorS	0	0	0	0	0	0	0	0	0	0	0	0	0	0	0	0	0	0	0	0	0	0	0	0	0	0	0	1	1	2	1	1	2	0	0	0	4
Signal peptidase I	0	0	0	0	0	0	0	0	0	0	0	0	0	0	0	0	0	0	0	0	0	0	0	0	0	0	0	1	1	2	1	1	2	0	0	0	4
Small-conductance mechanosensitive channel	0	0	0	1	1	2	0	0	0	0	0	0	0	0	0	0	0	0	0	0	0	1	1	2	0	0	0	0	0	0	0	0	0	0	0	0	4
Thiol:disulfide interchange protein DsbD	0	0	0	0	0	0	0	0	0	0	0	0	0	0	0	0	0	0	0	0	0	0	0	0	0	0	0	1	1	2	1	1	2	0	0	0	4
TorCAD operon transcriptional regulatory protein TorR	0	0	0	0	0	0	0	0	0	0	0	0	0	0	0	0	0	0	0	0	0	0	0	0	0	0	0	1	1	2	1	1	2	0	0	0	4
Transposon Tn7 transposition protein TnsA	0	0	0	0	0	0	0	0	0	0	0	0	0	0	0	0	0	0	0	0	0	0	0	0	1	1	2	0	0	0	0	0	0	1	1	2	3
Transposon Tn7 transposition protein TnsB	0	0	0	0	0	0	0	0	0	0	0	0	0	0	0	0	0	0	0	0	0	0	0	0	1	1	2	0	0	0	0	0	0	1	1	2	3
Transposon Tn7 transposition protein TnsC	0	0	0	0	0	0	0	0	0	0	0	0	0	0	0	0	0	0	0	0	0	0	0	0	1	1	2	0	0	0	0	0	0	1	1	2	3
Transposon Tn7 transposition protein TnsE	0	0	0	0	0	0	0	0	0	0	0	0	0	0	0	0	0	0	0	0	0	0	0	0	1	1	2	0	0	0	0	0	0	1	1	2	3
Type 3 secretion system secretin	0	0	0	1	1	2	0	0	0	0	0	0	0	0	0	0	0	0	0	0	0	1	1	2	0	0	0	0	0	0	0	0	0	0	0	0	4
Type I restriction enzyme EcoKI M protein	0	0	0	0	0	0	1	1	2	0	0	0	0	0	0	0	0	0	0	0	0	0	0	0	1	0	1	0	0	0	0	0	0	1	0	1	3.5
Type II secretion system protein E	0	0	0	1	1	2	0	0	0	0	0	0	0	0	0	0	0	0	0	0	0	1	1	2	0	0	0	0	0	0	0	0	0	0	0	0	4
Type II secretion system protein F	0	0	0	1	1	2	0	0	0	0	0	0	0	0	0	0	0	0	0	0	0	1	1	2	0	0	0	0	0	0	0	0	0	0	0	0	4
Type II secretion system protein G	0	0	0	1	1	2	0	0	0	0	0	0	0	0	0	0	0	0	0	0	0	1	1	2	0	0	0	0	0	0	0	0	0	0	0	0	4
UDP-2,4-diacetamido-2,4, 6-trideoxy-beta-L-altropyranose hydrolase	0	0	0	1	1	2	0	0	0	0	0	0	0	0	0	0	0	0	0	0	0	1	1	2	0	0	0	0	0	0	0	0	0	0	0	0	4
Uracil phosphoribosyltransferase	0	0	0	0	0	0	0	0	0	0	0	0	0	0	0	0	0	0	0	0	0	1	0	1	1	1	2	0	0	0	0	0	0	0	1	1	3.5
Uric acid degradation bifunctional protein	0	0	0	0	0	0	0	0	0	0	0	0	1	1	2	0	0	0	1	1	2	0	0	0	0	0	0	0	0	0	0	0	0	0	0	0	4
Vitamin B12 import ATP-binding protein BtuD	0	0	0	0	0	0	0	0	0	0	0	0	0	0	0	0	0	0	2	2	4	0	0	0	0	0	0	0	0	0	0	0	0	0	0	0	4
1-deoxyxylulose-5-phosphate synthase YajO	0	0	0	0	0	0	0	0	0	0	0	0	0	0	0	0	0	0	0	0	0	0	0	0	0	0	0	1	2	3	0	0	0	0	0	0	3
2,3,4,5-tetrahydropyridine-2,6-dicarboxylate N-acetyltransferase	0	0	0	1	1	2	0	0	0	0	0	0	0	0	0	0	0	0	0	0	0	0	0	0	0	1	1	0	0	0	0	0	0	0	0	0	3
2,3-dehydroadipyl-CoA hydratase	0	0	0	0	0	0	0	0	0	0	0	0	0	0	0	0	0	0	0	0	0	1	1	2	0	1	1	0	0	0	0	0	0	0	0	0	3
6-phosphogluconate phosphatase	0	0	0	0	0	0	0	0	0	0	0	0	0	1	1	0	0	0	0	0	0	0	0	0	0	1	1	0	0	0	0	0	0	0	1	1	2.5
7-methyl-GTP pyrophosphatase	1	1	2	0	0	0	0	0	0	0	0	0	0	0	0	0	0	0	0	1	1	0	0	0	0	0	0	0	0	0	0	0	0	0	0	0	3
Aerobic glycerol-3-phosphate dehydrogenase	0	0	0	0	0	0	0	0	0	0	0	0	0	0	0	0	0	0	0	0	0	0	0	0	0	0	0	1	1	2	0	0	0	0	0	0	2
Antitoxin RelB	0	0	0	0	0	0	0	0	0	0	0	0	0	0	0	0	0	0	0	0	0	0	0	0	0	0	0	1	1	2	0	1	1	0	0	0	3
Aspartate-semialdehyde dehydrogenase 2	0	0	0	0	0	0	1	1	2	0	0	0	0	0	0	0	0	0	0	0	0	0	0	0	0	1	1	0	0	0	0	0	0	0	0	0	3
ATP-dependent RNA helicase RhlB	0	0	0	0	0	0	0	0	0	0	0	0	0	0	0	1	0	1	0	0	0	1	1	2	0	0	0	0	0	0	0	0	0	0	0	0	3
B-type flagellin	0	0	0	0	0	0	0	0	0	0	0	0	0	0	0	0	0	0	0	0	0	2	1	3	0	0	0	0	0	0	0	0	0	0	0	0	3
Catalase	0	0	0	0	0	0	0	0	0	0	0	0	0	1	1	0	0	0	0	0	0	0	0	0	0	1	1	0	0	0	0	0	0	0	1	1	2.5
Cyclic di-GMP phosphodiesterase response regulator RpfG	0	0	0	0	0	0	0	0	0	0	0	0	0	0	0	0	0	0	0	0	0	0	0	0	0	0	0	1	0	1	0	1	1	0	1	1	2.5
Cytochrome c oxidase assembly protein CtaG	0	0	0	0	0	0	0	0	0	0	0	0	0	0	0	0	0	0	1	1	2	0	0	0	0	0	0	0	1	1	0	0	0	0	0	0	3
Cytochrome c oxidase subunit 1	0	0	0	0	0	0	0	0	0	0	0	0	0	0	0	0	0	0	1	1	2	0	0	0	0	0	0	0	1	1	0	0	0	0	0	0	3
Cytochrome c oxidase subunit 3	0	0	0	0	0	0	0	0	0	0	0	0	0	0	0	0	0	0	1	1	2	0	0	0	0	0	0	0	1	1	0	0	0	0	0	0	3
DNA-directed RNA polymerase subunit beta'	0	0	0	0	0	0	0	0	0	0	0	0	0	0	0	0	0	0	0	1	1	0	0	0	0	0	0	0	0	0	1	1	2	0	0	0	3
Dodecaprenyl-phosphate galacturonate synthase	0	0	0	0	0	0	0	0	0	0	0	0	0	0	0	0	0	0	1	0	1	0	0	0	0	0	0	0	0	0	1	1	2	0	0	0	3
Endonuclease III	0	0	0	0	0	0	0	0	0	2	0	2	1	0	1	0	0	0	0	0	0	0	0	0	0	0	0	0	0	0	0	0	0	0	0	0	3
Erythronate-4-phosphate dehydrogenase	0	0	0	0	0	0	1	1	2	0	0	0	0	0	0	0	0	0	0	0	0	0	0	0	0	1	1	0	0	0	0	0	0	0	0	0	3
Glycerol-3-phosphate regulon repressor	0	0	0	0	0	0	0	0	0	0	0	0	0	0	0	0	0	0	0	0	0	0	0	0	0	0	0	1	1	2	0	1	1	0	0	0	3
Glycerophosphodiester phosphodiesterase	0	0	0	0	0	0	0	0	0	0	0	0	0	0	0	0	0	0	0	0	0	1	1	2	0	1	1	0	0	0	0	0	0	0	0	0	3
Glycine cleavage system transcriptional activator	1	0	1	0	0	0	0	0	0	0	0	0	0	0	0	0	0	0	0	0	0	0	0	0	0	0	0	1	1	2	0	0	0	0	0	0	3
Guanine deaminase	0	0	0	0	0	0	0	0	0	0	0	0	0	1	1	0	0	0	0	1	1	0	0	0	0	1	1	0	0	0	0	0	0	0	0	0	3
Heme A synthase	0	0	0	0	0	0	0	0	0	0	0	0	0	0	0	0	0	0	1	1	2	0	0	0	0	0	0	0	1	1	0	0	0	0	0	0	3
HTH-type transcriptional regulator GltR	0	0	0	1	1	2	0	0	0	0	0	0	0	0	0	0	0	0	0	0	0	0	0	0	0	0	0	0	0	0	1	0	1	0	0	0	3
HTH-type transcriptional regulator MalT	0	0	0	0	0	0	1	1	2	0	0	0	0	0	0	0	0	0	0	0	0	0	0	0	0	1	1	0	0	0	0	0	0	0	0	0	3
IS110 family transposase ISShwo5	0	0	0	0	0	0	0	0	0	0	0	0	0	0	0	0	0	0	2	0	2	0	0	0	0	1	1	0	0	0	0	0	0	0	0	0	3
IS481 family transposase ISVch1	0	0	0	0	0	0	0	0	0	0	0	0	0	0	0	0	0	0	0	1	1	0	0	0	0	1	1	0	0	0	0	0	0	0	1	1	2.5
Kappa-carrageenase	0	0	0	0	0	0	0	0	0	0	0	0	0	0	0	1	2	3	0	0	0	0	0	0	0	0	0	0	0	0	0	0	0	0	0	0	3
Large ribosomal RNA subunit accumulation protein YceD	1	1	2	0	0	0	0	0	0	0	0	0	0	0	0	0	0	0	0	1	1	0	0	0	0	0	0	0	0	0	0	0	0	0	0	0	3
Long-chain-aldehyde dehydrogenase	1	0	1	0	0	0	0	0	0	0	0	0	0	0	0	0	0	0	0	0	0	0	0	0	0	0	0	1	1	2	0	0	0	0	0	0	3
Modification methylase Eco57IB	0	0	0	0	0	0	0	0	0	0	0	0	0	0	0	0	0	0	0	0	0	0	0	0	1	1	2	0	0	0	0	0	0	0	1	1	2.5
Nickel and cobalt resistance protein CnrA	0	0	0	0	0	0	0	0	0	0	0	0	1	0	1	0	0	0	0	0	0	1	1	2	0	0	0	0	0	0	0	0	0	0	0	0	3
Nitrite reductase (NADH) small subunit	0	0	0	0	0	0	0	0	0	0	0	0	0	0	0	0	0	0	0	0	0	0	0	0	0	1	1	1	0	1	0	0	0	0	1	1	2.5
Nitronate monooxygenase	0	0	0	1	1	2	0	0	0	0	0	0	0	0	0	0	0	0	0	0	0	0	0	0	0	0	0	0	0	0	1	0	1	0	0	0	3
Outer membrane lipoprotein Blc	1	1	2	0	0	0	0	0	0	0	0	0	0	0	0	0	0	0	0	0	0	0	1	1	0	0	0	0	0	0	0	0	0	0	0	0	3
Pesticin receptor	0	0	0	0	0	0	1	1	2	0	0	0	0	0	0	0	0	0	0	0	0	0	0	0	0	1	1	0	0	0	0	0	0	0	0	0	3
Phytochrome-like protein cph2	0	0	0	0	0	0	0	0	0	0	0	0	0	0	0	0	0	0	1	1	2	0	0	0	0	0	0	0	1	1	0	0	0	0	0	0	3
Protein ChrB	0	0	0	0	0	0	0	0	0	0	0	0	0	0	0	0	0	0	0	0	0	0	0	0	0	0	0	2	1	3	0	0	0	0	0	0	3
Pseudaminic acid synthase	0	0	0	0	0	0	0	0	0	0	0	0	0	0	0	0	0	0	1	1	2	0	0	0	0	1	1	0	0	0	0	0	0	0	0	0	3
putative peptidase	1	0	1	0	0	0	0	0	0	0	0	0	0	0	0	0	0	0	0	0	0	0	0	0	0	0	0	1	1	2	0	0	0	0	0	0	3
putative sensor histidine kinase TcrY	0	0	0	0	0	0	0	0	0	0	0	0	0	0	0	0	0	0	0	0	0	0	0	0	0	0	0	1	1	2	1	0	1	0	0	0	3
putative signaling protein	0	0	0	0	0	0	0	0	0	0	0	0	0	0	0	0	0	0	0	0	0	0	0	0	0	0	0	0	1	1	1	1	2	0	0	0	3
Pyrophosphatase PpaX	0	0	0	0	0	0	0	0	0	0	0	0	0	0	0	0	0	0	1	2	3	0	0	0	0	0	0	0	0	0	0	0	0	0	0	0	3
Restriction enzyme BgcI subunit alpha	0	0	0	0	0	0	0	0	0	0	0	0	0	0	0	0	0	0	0	0	0	0	0	0	0	0	0	0	1	1	1	1	2	0	0	0	3
Restriction enzyme BgcI subunit beta	0	0	0	0	0	0	0	0	0	0	0	0	0	0	0	0	0	0	0	0	0	0	0	0	0	0	0	0	1	1	1	1	2	0	0	0	3
Ribonuclease E	1	1	2	0	0	0	0	0	0	0	0	0	0	0	0	0	0	0	0	1	1	0	0	0	0	0	0	0	0	0	0	0	0	0	0	0	3
Ribonuclease R	0	0	0	0	0	0	0	0	0	0	0	0	0	0	0	0	0	0	0	0	0	1	1	2	0	1	1	0	0	0	0	0	0	0	0	0	3
Ribosomal large subunit pseudouridine synthase C	1	1	2	0	0	0	0	0	0	0	0	0	0	0	0	0	0	0	0	1	1	0	0	0	0	0	0	0	0	0	0	0	0	0	0	0	3
Sensor histidine kinase DesK	0	0	0	0	0	0	0	0	0	0	0	0	0	0	0	0	0	0	0	0	0	1	1	2	0	1	1	0	0	0	0	0	0	0	0	0	3
Serine/threonine-protein kinase toxin HipA	1	0	1	0	0	0	0	0	0	1	1	2	0	0	0	0	0	0	0	0	0	0	0	0	0	0	0	0	0	0	0	0	0	0	0	0	3
S-formylglutathione hydrolase YeiG	1	1	2	0	0	0	0	0	0	0	0	0	0	0	0	0	0	0	0	0	0	0	0	0	0	0	0	0	0	0	1	0	1	0	0	0	3
Sporulation kinase E	0	0	0	0	0	0	0	0	0	0	0	0	0	0	0	0	0	0	0	0	0	0	0	0	0	0	0	1	0	1	0	1	1	0	1	1	2.5
Thiol-disulfide oxidoreductase ResA	1	1	2	0	0	0	0	0	0	0	0	0	0	0	0	0	0	0	0	0	0	0	0	0	0	0	0	0	1	1	0	0	0	0	0	0	3
Tol-Pal system protein TolR	0	0	0	0	0	0	0	0	0	0	0	0	0	0	0	0	0	0	0	1	1	0	0	0	0	0	0	0	1	1	0	1	1	0	0	0	3
Toxin RTX-I translocation ATP-binding protein	0	0	0	0	0	0	0	0	0	0	0	0	1	1	2	0	0	0	0	0	0	0	0	0	0	1	1	0	0	0	0	0	0	0	0	0	3
Transcriptional regulatory protein DesR	0	0	0	0	0	0	0	0	0	0	0	0	0	0	0	0	0	0	0	0	0	1	1	2	0	1	1	0	0	0	0	0	0	0	0	0	3
UDP-4-amino-4-deoxy-L-arabinose--oxoglutarate aminotransferase	0	0	0	0	1	1	0	0	0	0	0	0	0	0	0	0	0	0	0	0	0	0	1	1	0	1	1	0	0	0	0	0	0	0	0	0	3
UDP-N-acetylglucosamine--N-acetylmuramyl- (pentapeptide) pyrophosphoryl-undecaprenol N-acetylglucosamine transferase	0	0	0	1	1	2	0	0	0	0	0	0	0	0	0	0	0	0	0	0	0	0	0	0	0	1	1	0	0	0	0	0	0	0	0	0	3
Undecaprenyl phosphate-alpha-4-amino-4-deoxy-L-arabinose arabinosyl transferase	0	0	0	0	0	0	0	0	0	0	0	0	0	0	0	0	0	0	1	0	1	0	0	0	0	0	0	0	0	0	1	1	2	0	0	0	3
(6-4) photolyase	1	1	2	0	0	0	0	0	0	0	0	0	0	0	0	0	0	0	0	0	0	0	0	0	0	0	0	0	0	0	0	0	0	0	0	0	2
10 kDa chaperonin	0	0	0	0	0	0	1	1	2	0	0	0	0	0	0	0	0	0	0	0	0	0	0	0	0	0	0	0	0	0	0	0	0	0	0	0	2
23S rRNA (guanosine-2'-O-)-methyltransferase RlmB	0	0	0	0	0	0	0	0	0	0	0	0	0	0	0	0	0	0	0	0	0	1	1	2	0	0	0	0	0	0	0	0	0	0	0	0	2
2-keto-4-pentenoate hydratase	0	0	0	0	0	0	0	0	0	0	0	0	0	0	0	1	1	2	0	0	0	0	0	0	0	0	0	0	0	0	0	0	0	0	0	0	2
3'(2'),5'-bisphosphate nucleotidase CysQ	0	0	0	0	0	0	0	0	0	0	0	0	0	0	0	0	0	0	0	0	0	1	1	2	0	0	0	0	0	0	0	0	0	0	0	0	2
30S ribosomal protein S15	1	1	2	0	0	0	0	0	0	0	0	0	0	0	0	0	0	0	0	0	0	0	0	0	0	0	0	0	0	0	0	0	0	0	0	0	2
30S ribosomal protein S9	0	0	0	0	0	0	0	0	0	0	0	0	0	0	0	0	0	0	0	0	0	1	1	2	0	0	0	0	0	0	0	0	0	0	0	0	2
3'3'-cGAMP-specific phosphodiesterase 2	0	0	0	0	0	0	0	0	0	0	0	0	0	0	0	0	0	0	0	0	0	0	0	0	0	0	0	0	1	1	0	1	1	0	0	0	2
50S ribosomal protein L13	0	0	0	0	0	0	0	0	0	0	0	0	0	0	0	0	0	0	0	0	0	1	1	2	0	0	0	0	0	0	0	0	0	0	0	0	2
60 kDa chaperonin	0	0	0	0	0	0	1	1	2	0	0	0	0	0	0	0	0	0	0	0	0	0	0	0	0	0	0	0	0	0	0	0	0	0	0	0	2
Acetaldehyde dehydrogenase 2	0	0	0	0	0	0	0	0	0	0	0	0	0	0	0	0	0	0	0	0	0	0	0	0	0	0	0	1	1	2	0	0	0	0	0	0	2
Acetyl-coenzyme A carboxylase carboxyl transferase subunit beta	0	0	0	0	0	0	1	1	2	0	0	0	0	0	0	0	0	0	0	0	0	0	0	0	0	0	0	0	0	0	0	0	0	0	0	0	2
Adaptive-response sensory-kinase SasA	0	0	0	0	0	0	0	0	0	0	0	0	2	0	2	0	0	0	0	0	0	0	0	0	0	0	0	0	0	0	0	0	0	0	0	0	2
ADP compounds hydrolase NudE	0	0	0	0	0	0	0	0	0	0	0	0	0	0	0	0	0	0	0	0	0	1	1	2	0	0	0	0	0	0	0	0	0	0	0	0	2
Agmatinase	0	0	0	0	0	0	0	0	0	0	0	0	2	0	2	0	0	0	0	0	0	0	0	0	0	0	0	0	0	0	0	0	0	0	0	0	2
Amidophosphoribosyltransferase	0	0	0	0	0	0	1	1	2	0	0	0	0	0	0	0	0	0	0	0	0	0	0	0	0	0	0	0	0	0	0	0	0	0	0	0	2
Amino-acid carrier protein AlsT	0	0	0	0	0	0	0	0	0	1	0	1	0	0	0	0	0	0	0	0	0	0	0	0	0	0	0	0	0	0	0	0	0	0	0	0	1
Ammonia monooxygenase gamma subunit	0	0	0	0	0	0	0	0	0	0	0	0	0	0	0	0	0	0	0	0	0	1	1	2	0	0	0	0	0	0	0	0	0	0	0	0	2
Anaerobic nitric oxide reductase transcription regulator NorR	0	0	0	0	0	0	1	1	2	0	0	0	0	0	0	0	0	0	0	0	0	0	0	0	0	0	0	0	0	0	0	0	0	0	0	0	2
Aromatic amino acid exporter YddG	0	0	0	0	0	0	0	0	0	0	0	0	0	0	0	0	0	0	0	0	0	0	0	0	0	1	1	0	0	0	0	0	0	0	1	1	1.5
Arsenic resistance transcriptional regulator ArsR1	0	0	0	0	0	0	0	0	0	0	0	0	0	0	0	0	0	0	1	1	2	0	0	0	0	0	0	0	0	0	0	0	0	0	0	0	2
ATPase RavA	0	0	0	0	0	0	1	1	2	0	0	0	0	0	0	0	0	0	0	0	0	0	0	0	0	0	0	0	0	0	0	0	0	0	0	0	2
ATP-dependent Clp protease ATP-binding subunit ClpX	0	0	0	0	0	0	1	1	2	0	0	0	0	0	0	0	0	0	0	0	0	0	0	0	0	0	0	0	0	0	0	0	0	0	0	0	2
ATP-dependent Clp protease proteolytic subunit	0	0	0	0	0	0	1	1	2	0	0	0	0	0	0	0	0	0	0	0	0	0	0	0	0	0	0	0	0	0	0	0	0	0	0	0	2
Bacterioferritin-associated ferredoxin	1	1	2	0	0	0	0	0	0	0	0	0	0	0	0	0	0	0	0	0	0	0	0	0	0	0	0	0	0	0	0	0	0	0	0	0	2
Beta-galactosidase BoGH2A	0	0	0	0	0	0	0	0	0	0	0	0	0	0	0	1	1	2	0	0	0	0	0	0	0	0	0	0	0	0	0	0	0	0	0	0	2
Beta-glucanase	0	0	0	0	0	0	0	0	0	0	0	0	0	0	0	0	0	0	0	0	0	0	0	0	0	0	0	0	0	0	1	1	2	0	0	0	2
Bifunctional NAD(P)H-hydrate repair enzyme Nnr	0	0	0	0	0	0	1	1	2	0	0	0	0	0	0	0	0	0	0	0	0	0	0	0	0	0	0	0	0	0	0	0	0	0	0	0	2
Bifunctional protein FolD protein	0	0	0	0	0	0	1	1	2	0	0	0	0	0	0	0	0	0	0	0	0	0	0	0	0	0	0	0	0	0	0	0	0	0	0	0	2
Catabolite control protein A	1	1	2	0	0	0	0	0	0	0	0	0	0	0	0	0	0	0	0	0	0	0	0	0	0	0	0	0	0	0	0	0	0	0	0	0	2
Cell division protein DedD	0	0	0	0	0	0	1	1	2	0	0	0	0	0	0	0	0	0	0	0	0	0	0	0	0	0	0	0	0	0	0	0	0	0	0	0	2
Cell division protein ZapE	0	0	0	0	0	0	0	0	0	0	0	0	0	0	0	0	0	0	0	0	0	1	1	2	0	0	0	0	0	0	0	0	0	0	0	0	2
Chaperedoxin	0	0	0	0	0	0	0	0	0	0	0	0	0	0	0	0	0	0	0	1	1	0	0	0	0	0	0	0	0	0	0	1	1	0	0	0	2
Chaperone modulatory protein CbpM	0	0	0	0	0	0	0	0	0	0	0	0	0	0	0	0	0	0	1	1	2	0	0	0	0	0	0	0	0	0	0	0	0	0	0	0	2
Chemotaxis protein CheA	0	0	0	0	0	0	0	0	0	0	0	0	1	1	2	0	0	0	0	0	0	0	0	0	0	0	0	0	0	0	0	0	0	0	0	0	2
Chemotaxis protein CheY	0	0	0	0	0	0	0	0	0	0	0	0	1	1	2	0	0	0	0	0	0	0	0	0	0	0	0	0	0	0	0	0	0	0	0	0	2
Cobalt-zinc-cadmium resistance protein CzcC	0	0	0	0	0	0	0	0	0	0	0	0	0	0	0	0	0	0	0	0	0	0	0	0	1	1	2	0	0	0	0	0	0	0	0	0	2
Cold shock-like protein CspLA	0	0	0	0	0	0	0	0	0	0	0	0	0	0	0	0	0	0	0	0	0	0	0	0	0	0	0	0	1	1	0	1	1	0	0	0	2
Colicin V production protein	0	0	0	0	0	0	1	1	2	0	0	0	0	0	0	0	0	0	0	0	0	0	0	0	0	0	0	0	0	0	0	0	0	0	0	0	2
CRISPR-associated protein Csy3	1	1	2	0	0	0	0	0	0	0	0	0	0	0	0	0	0	0	0	0	0	0	0	0	0	0	0	0	0	0	0	0	0	0	0	0	2
Curved DNA-binding protein	0	0	0	0	0	0	0	0	0	0	0	0	0	0	0	0	0	0	1	1	2	0	0	0	0	0	0	0	0	0	0	0	0	0	0	0	2
Cysteine desulfurase IscS	1	1	2	0	0	0	0	0	0	0	0	0	0	0	0	0	0	0	0	0	0	0	0	0	0	0	0	0	0	0	0	0	0	0	0	0	2
Cysteine--tRNA ligase	0	0	0	0	0	0	1	1	2	0	0	0	0	0	0	0	0	0	0	0	0	0	0	0	0	0	0	0	0	0	0	0	0	0	0	0	2
Cytochrome b	0	0	0	0	0	0	0	0	0	0	0	0	0	0	0	0	0	0	0	0	0	1	1	2	0	0	0	0	0	0	0	0	0	0	0	0	2
Cytochrome b561	1	1	2	0	0	0	0	0	0	0	0	0	0	0	0	0	0	0	0	0	0	0	0	0	0	0	0	0	0	0	0	0	0	0	0	0	2
D-alanine--D-alanine ligase	0	0	0	0	0	0	0	0	0	1	1	2	0	0	0	0	0	0	0	0	0	0	0	0	0	0	0	0	0	0	0	0	0	0	0	0	2
Deoxyuridine 5'-triphosphate nucleotidohydrolase	0	0	0	0	0	0	0	0	0	0	0	0	0	0	0	0	0	0	0	0	0	1	1	2	0	0	0	0	0	0	0	0	0	0	0	0	2
Dihydrofolate synthase/folylpolyglutamate synthase	0	0	0	0	0	0	1	1	2	0	0	0	0	0	0	0	0	0	0	0	0	0	0	0	0	0	0	0	0	0	0	0	0	0	0	0	2
D-inositol 3-phosphate glycosyltransferase	0	0	0	1	1	2	0	0	0	0	0	0	0	0	0	0	0	0	0	0	0	0	0	0	0	0	0	0	0	0	0	0	0	0	0	0	2
DNA helicase II	0	0	0	0	0	0	0	0	0	0	0	0	0	0	0	0	0	0	0	0	0	1	1	2	0	0	0	0	0	0	0	0	0	0	0	0	2
DNA topoisomerase 3	0	0	0	0	0	0	0	0	0	0	0	0	0	0	0	0	0	0	1	1	2	0	0	0	0	0	0	0	0	0	0	0	0	0	0	0	2
DnaA initiator-associating protein DiaA	0	0	0	0	0	0	0	0	0	0	0	0	0	0	0	0	0	0	0	0	0	1	1	2	0	0	0	0	0	0	0	0	0	0	0	0	2
DNA-invertase hin	0	0	0	0	0	0	0	0	0	0	0	0	0	0	0	0	0	0	0	0	0	0	0	0	0	0	0	1	1	2	0	0	0	0	0	0	2
Endonuclease-1	0	0	0	0	0	0	0	0	0	0	0	0	0	0	0	0	0	0	0	0	0	0	0	0	0	0	0	0	0	0	1	1	2	0	0	0	2
Extracellular deoxyribonuclease	0	0	0	0	0	0	0	0	0	0	0	0	0	0	0	0	0	0	1	1	2	0	0	0	0	0	0	0	0	0	0	0	0	0	0	0	2
Fe(3+) dicitrate transport protein FecA	0	0	0	0	0	0	0	0	0	0	0	0	0	0	0	0	0	0	0	0	0	1	1	2	0	0	0	0	0	0	0	0	0	0	0	0	2
Ferrochelatase	0	0	0	0	0	0	0	0	0	0	0	0	0	0	0	0	0	0	0	0	0	0	0	0	0	0	0	0	0	0	0	1	1	0	1	1	1.5
Flagellum site-determining protein YlxH	0	0	0	0	0	0	0	0	0	0	0	0	1	1	2	0	0	0	0	0	0	0	0	0	0	0	0	0	0	0	0	0	0	0	0	0	2
Galactokinase	0	0	0	0	0	0	0	0	0	0	0	0	0	0	0	1	1	2	0	0	0	0	0	0	0	0	0	0	0	0	0	0	0	0	0	0	2
Glyceraldehyde-3-phosphate dehydrogenase 3	0	0	0	0	0	0	0	0	0	0	0	0	0	0	0	0	0	0	1	1	2	0	0	0	0	0	0	0	0	0	0	0	0	0	0	0	2
Glycine betaine transporter BetL	1	1	2	0	0	0	0	0	0	0	0	0	0	0	0	0	0	0	0	0	0	0	0	0	0	0	0	0	0	0	0	0	0	0	0	0	2
Glycine cleavage system H protein	0	0	0	0	0	0	0	0	0	0	0	0	0	0	0	0	0	0	0	0	0	1	1	2	0	0	0	0	0	0	0	0	0	0	0	0	2
Glycine dehydrogenase (decarboxylating)	0	0	0	0	0	0	0	0	0	0	0	0	0	0	0	0	0	0	0	0	0	1	1	2	0	0	0	0	0	0	0	0	0	0	0	0	2
GMP/IMP nucleotidase YrfG	0	0	0	0	0	0	0	0	0	0	0	0	0	0	0	0	0	0	0	0	0	1	1	2	0	0	0	0	0	0	0	0	0	0	0	0	2
GTP 3',8-cyclase	0	0	0	0	0	0	0	0	0	0	0	0	0	0	0	1	1	2	0	0	0	0	0	0	0	0	0	0	0	0	0	0	0	0	0	0	2
Haloalkane dehalogenase	0	0	0	0	0	0	1	1	2	0	0	0	0	0	0	0	0	0	0	0	0	0	0	0	0	0	0	0	0	0	0	0	0	0	0	0	2
HTH-type transcriptional activator RhaR	0	0	0	0	0	0	0	0	0	0	0	0	0	0	0	1	1	2	0	0	0	0	0	0	0	0	0	0	0	0	0	0	0	0	0	0	2
HTH-type transcriptional regulator GalS	0	0	0	0	0	0	0	0	0	0	0	0	0	0	0	1	1	2	0	0	0	0	0	0	0	0	0	0	0	0	0	0	0	0	0	0	2
HTH-type transcriptional regulator GltC	0	0	0	0	0	0	0	0	0	0	0	0	0	0	0	0	0	0	0	0	0	1	1	2	0	0	0	0	0	0	0	0	0	0	0	0	2
HTH-type transcriptional regulator IpsA	0	0	0	0	0	0	0	0	0	0	0	0	0	0	0	0	0	0	0	0	0	0	0	0	0	0	0	1	1	2	0	0	0	0	0	0	2
HTH-type transcriptional regulator IscR	1	1	2	0	0	0	0	0	0	0	0	0	0	0	0	0	0	0	0	0	0	0	0	0	0	0	0	0	0	0	0	0	0	0	0	0	2
HTH-type transcriptional regulator YhaJ	0	0	0	0	0	0	0	0	0	0	0	0	0	0	0	1	1	2	0	0	0	0	0	0	0	0	0	0	0	0	0	0	0	0	0	0	2
Inner membrane protein YnjF	1	0	1	0	0	0	0	0	0	0	0	0	0	0	0	0	0	0	0	0	0	0	0	0	0	0	0	0	1	1	0	0	0	0	0	0	2
Inner membrane protein YohC	0	0	0	0	0	0	1	1	2	0	0	0	0	0	0	0	0	0	0	0	0	0	0	0	0	0	0	0	0	0	0	0	0	0	0	0	2
Inner membrane transport protein YajR	0	0	0	0	0	0	0	0	0	0	0	0	0	0	0	0	0	0	0	0	0	0	1	1	0	0	0	0	0	0	0	0	0	0	0	0	1
Iron-binding protein IscA	1	1	2	0	0	0	0	0	0	0	0	0	0	0	0	0	0	0	0	0	0	0	0	0	0	0	0	0	0	0	0	0	0	0	0	0	2
Iron-sulfur cluster assembly scaffold protein IscU	1	1	2	0	0	0	0	0	0	0	0	0	0	0	0	0	0	0	0	0	0	0	0	0	0	0	0	0	0	0	0	0	0	0	0	0	2
IS1182 family transposase ISCps6	0	0	0	0	0	0	0	0	0	0	0	0	0	0	0	0	0	0	1	1	2	0	0	0	0	0	0	0	0	0	0	0	0	0	0	0	2
IS200/IS605 family transposase ISMdi15	1	1	2	0	0	0	0	0	0	0	0	0	0	0	0	0	0	0	0	0	0	0	0	0	0	0	0	0	0	0	0	0	0	0	0	0	2
IS3 family transposase ISSpe1	0	0	0	0	0	0	0	0	0	0	0	0	0	0	0	0	0	0	0	0	0	1	1	2	0	0	0	0	0	0	0	0	0	0	0	0	2
IS30 family transposase ISAhy3	0	0	0	0	0	0	0	0	0	0	0	0	1	1	2	0	0	0	0	0	0	0	0	0	0	0	0	0	0	0	0	0	0	0	0	0	2
IS30 family transposase ISCfr4	0	0	0	0	0	0	1	1	2	0	0	0	0	0	0	0	0	0	0	0	0	0	0	0	0	0	0	0	0	0	0	0	0	0	0	0	2
IS30 family transposase ISMae39	0	0	0	0	0	0	0	0	0	1	1	2	0	0	0	0	0	0	0	0	0	0	0	0	0	0	0	0	0	0	0	0	0	0	0	0	2
IS4 family transposase ISPlu9	0	0	0	0	0	0	0	0	0	0	0	0	0	0	0	0	0	0	0	0	0	0	0	0	0	0	0	1	1	2	0	0	0	0	0	0	2
ISAs1 family transposase ISPin4	0	0	0	0	0	0	0	0	0	0	0	0	0	0	0	0	0	0	1	1	2	0	0	0	0	0	0	0	0	0	0	0	0	0	0	0	2
ISL3 family transposase ISStma11	0	0	0	0	0	0	0	0	0	0	0	0	0	0	0	0	0	0	1	1	2	0	0	0	0	0	0	0	0	0	0	0	0	0	0	0	2
Lipoprotein NlpI	1	1	2	0	0	0	0	0	0	0	0	0	0	0	0	0	0	0	0	0	0	0	0	0	0	0	0	0	0	0	0	0	0	0	0	0	2
Lon protease	0	0	0	0	0	0	1	1	2	0	0	0	0	0	0	0	0	0	0	0	0	0	0	0	0	0	0	0	0	0	0	0	0	0	0	0	2
Luminescence regulatory protein LuxO	1	1	2	0	0	0	0	0	0	0	0	0	0	0	0	0	0	0	0	0	0	0	0	0	0	0	0	0	0	0	0	0	0	0	0	0	2
Metal cation efflux system protein CzcD	0	0	0	0	0	0	0	0	0	0	0	0	0	0	0	0	0	0	1	1	2	0	0	0	0	0	0	0	0	0	0	0	0	0	0	0	2
Methionine aminopeptidase	1	1	2	0	0	0	0	0	0	0	0	0	0	0	0	0	0	0	0	0	0	0	0	0	0	0	0	0	0	0	0	0	0	0	0	0	2
Minor extracellular protease Epr	0	0	0	0	0	0	0	0	0	0	0	0	0	0	0	0	0	0	0	0	0	0	0	0	0	0	0	0	0	0	0	0	0	1	1	2	1
mRNA interferase toxin RelE	0	0	0	0	0	0	0	0	0	0	0	0	0	0	0	0	0	0	0	0	0	0	0	0	0	0	0	0	1	1	0	1	1	0	0	0	2
NADPH dehydrogenase	0	0	0	0	0	0	0	0	0	0	0	0	0	0	0	0	0	0	0	0	0	0	0	0	0	0	0	1	1	2	0	0	0	0	0	0	2
Nitrate regulatory protein	0	0	0	0	0	0	0	0	0	0	0	0	1	0	1	0	0	0	0	0	0	0	0	0	0	0	0	1	0	1	0	0	0	0	0	0	2
Nitrite reductase [NAD(P)H]	0	0	0	0	0	0	0	0	0	0	0	0	0	0	0	0	0	0	0	0	0	0	0	0	0	0	0	2	0	2	0	0	0	0	0	0	2
Nitrogen regulatory protein P-II	1	1	2	0	0	0	0	0	0	0	0	0	0	0	0	0	0	0	0	0	0	0	0	0	0	0	0	0	0	0	0	0	0	0	0	0	2
Penicillin-binding protein activator LpoA	0	0	0	0	0	0	0	0	0	0	0	0	0	0	0	0	0	0	0	0	0	1	1	2	0	0	0	0	0	0	0	0	0	0	0	0	2
Peptidyl-prolyl cis-trans isomerase B	0	0	0	0	0	0	1	1	2	0	0	0	0	0	0	0	0	0	0	0	0	0	0	0	0	0	0	0	0	0	0	0	0	0	0	0	2
Petrobactin-binding protein YclQ	0	0	0	0	0	0	0	0	0	0	0	0	0	0	0	0	0	0	0	0	0	0	0	0	0	0	0	1	0	1	0	1	1	0	0	0	2
Phage shock protein A	0	0	0	0	0	0	1	1	2	0	0	0	0	0	0	0	0	0	0	0	0	0	0	0	0	0	0	0	0	0	0	0	0	0	0	0	2
Phosphoglucosamine mutase	0	0	0	0	0	0	1	1	2	0	0	0	0	0	0	0	0	0	0	0	0	0	0	0	0	0	0	0	0	0	0	0	0	0	0	0	2
Phosphoglycolate phosphatase	1	1	2	0	0	0	0	0	0	0	0	0	0	0	0	0	0	0	0	0	0	0	0	0	0	0	0	0	0	0	0	0	0	0	0	0	2
p-hydroxybenzoic acid efflux pump subunit AaeA	0	0	0	0	0	0	0	0	0	0	0	0	0	0	0	0	0	0	0	0	0	0	0	0	0	1	1	0	0	0	0	0	0	0	1	1	1.5
PI protein	0	0	0	0	0	0	0	0	0	0	0	0	0	0	0	0	0	0	0	0	0	0	0	0	0	0	0	0	1	1	0	1	1	0	0	0	2
Polyribonucleotide nucleotidyltransferase	1	1	2	0	0	0	0	0	0	0	0	0	0	0	0	0	0	0	0	0	0	0	0	0	0	0	0	0	0	0	0	0	0	0	0	0	2
Protein phosphatase CheZ	0	0	0	0	0	0	0	0	0	0	0	0	1	1	2	0	0	0	0	0	0	0	0	0	0	0	0	0	0	0	0	0	0	0	0	0	2
Protein SrpB	1	1	2	0	0	0	0	0	0	0	0	0	0	0	0	0	0	0	0	0	0	0	0	0	0	0	0	0	0	0	0	0	0	0	0	0	2
Protein ViaA	0	0	0	0	0	0	1	1	2	0	0	0	0	0	0	0	0	0	0	0	0	0	0	0	0	0	0	0	0	0	0	0	0	0	0	0	2
Protein YnjB	1	0	1	0	0	0	0	0	0	0	0	0	0	0	0	0	0	0	0	0	0	0	0	0	0	0	0	0	1	1	0	0	0	0	0	0	2
Protein YrdA	0	0	0	0	0	0	0	0	0	0	0	0	0	0	0	0	0	0	0	0	0	0	1	1	0	0	0	0	1	1	0	0	0	0	0	0	2
Protein-export membrane protein SecG	0	0	0	0	0	0	1	1	2	0	0	0	0	0	0	0	0	0	0	0	0	0	0	0	0	0	0	0	0	0	0	0	0	0	0	0	2
Protoheme IX farnesyltransferase	0	0	0	0	0	0	0	0	0	0	0	0	0	0	0	0	0	0	1	0	1	0	0	0	0	0	0	0	1	1	0	0	0	0	0	0	2
Proton/glutamate-aspartate symporter	0	0	0	0	0	0	0	0	0	0	0	0	0	0	0	0	0	0	0	0	0	0	0	0	0	0	0	1	1	2	0	0	0	0	0	0	2
putative BsuMI modification methylase subunit YdiO	0	0	0	0	0	0	0	0	0	0	0	0	0	0	0	0	0	0	1	1	2	0	0	0	0	0	0	0	0	0	0	0	0	0	0	0	2
Putative esterase	0	0	0	0	0	0	0	0	0	0	0	0	0	0	0	0	0	0	1	1	2	0	0	0	0	0	0	0	0	0	0	0	0	0	0	0	2
putative glycine betaine transporter	1	1	2	0	0	0	0	0	0	0	0	0	0	0	0	0	0	0	0	0	0	0	0	0	0	0	0	0	0	0	0	0	0	0	0	0	2
putative hydrolase YcaC	0	0	0	0	0	0	0	0	0	0	0	0	0	0	0	1	1	2	0	0	0	0	0	0	0	0	0	0	0	0	0	0	0	0	0	0	2
Putative methyl-accepting chemotaxis protein YoaH	0	0	0	0	0	0	0	0	0	0	0	0	0	0	0	0	0	0	0	0	0	1	1	2	0	0	0	0	0	0	0	0	0	0	0	0	2
Raffinose permease	1	1	2	0	0	0	0	0	0	0	0	0	0	0	0	0	0	0	0	0	0	0	0	0	0	0	0	0	0	0	0	0	0	0	0	0	2
Replication protein RepA	0	0	0	0	0	0	0	0	0	1	1	2	0	0	0	0	0	0	0	0	0	0	0	0	0	0	0	0	0	0	0	0	0	0	0	0	2
Response regulator MprA	1	1	2	0	0	0	0	0	0	0	0	0	0	0	0	0	0	0	0	0	0	0	0	0	0	0	0	0	0	0	0	0	0	0	0	0	2
Ribokinase	1	1	2	0	0	0	0	0	0	0	0	0	0	0	0	0	0	0	0	0	0	0	0	0	0	0	0	0	0	0	0	0	0	0	0	0	2
Ribosomal RNA small subunit methyltransferase I	0	0	0	0	0	0	0	0	0	0	0	0	0	0	0	0	0	0	0	0	0	1	1	2	0	0	0	0	0	0	0	0	0	0	0	0	2
Ribosomal RNA small subunit methyltransferase J	1	1	2	0	0	0	0	0	0	0	0	0	0	0	0	0	0	0	0	0	0	0	0	0	0	0	0	0	0	0	0	0	0	0	0	0	2
Ribosome maturation factor RimP	1	1	2	0	0	0	0	0	0	0	0	0	0	0	0	0	0	0	0	0	0	0	0	0	0	0	0	0	0	0	0	0	0	0	0	0	2
Ribosome-binding factor A	1	1	2	0	0	0	0	0	0	0	0	0	0	0	0	0	0	0	0	0	0	0	0	0	0	0	0	0	0	0	0	0	0	0	0	0	2
RNA polymerase sigma factor FliA	0	0	0	0	0	0	0	0	0	0	0	0	1	1	2	0	0	0	0	0	0	0	0	0	0	0	0	0	0	0	0	0	0	0	0	0	2
RNA polymerase-associated protein RapA	0	0	0	0	0	0	0	0	0	0	0	0	0	0	0	0	0	0	1	0	1	0	1	1	0	0	0	0	0	0	0	0	0	0	0	0	2
S-(hydroxymethyl)glutathione dehydrogenase	1	1	2	0	0	0	0	0	0	0	0	0	0	0	0	0	0	0	0	0	0	0	0	0	0	0	0	0	0	0	0	0	0	0	0	0	2
SCO1 protein	0	0	0	0	0	0	0	0	0	0	0	0	0	0	0	0	0	0	1	0	1	0	0	0	0	0	0	0	1	1	0	0	0	0	0	0	2
Serine/threonine-protein kinase PknD	0	0	0	0	0	0	0	0	0	0	0	0	0	0	0	1	1	2	0	0	0	0	0	0	0	0	0	0	0	0	0	0	0	0	0	0	2
Shikimate dehydrogenase (NADP(+))	0	0	0	0	0	0	0	0	0	0	0	0	0	0	0	0	0	0	0	0	0	0	1	1	0	0	0	0	1	1	0	0	0	0	0	0	2
Signal recognition particle receptor FtsY	0	0	0	0	0	0	0	0	0	0	0	0	1	1	2	0	0	0	0	0	0	0	0	0	0	0	0	0	0	0	0	0	0	0	0	0	2
Siroheme synthase	0	0	0	0	0	0	0	0	0	0	0	0	0	0	0	0	0	0	0	0	0	0	0	0	0	0	0	2	0	2	0	0	0	0	0	0	2
Small heat shock protein IbpA	1	1	2	0	0	0	0	0	0	0	0	0	0	0	0	0	0	0	0	0	0	0	0	0	0	0	0	0	0	0	0	0	0	0	0	0	2
Sodium/glucose cotransporter	0	0	0	0	0	0	0	0	0	0	0	0	0	0	0	1	1	2	0	0	0	0	0	0	0	0	0	0	0	0	0	0	0	0	0	0	2
Soluble pyridine nucleotide transhydrogenase	1	0	1	0	0	0	0	0	0	0	0	0	0	0	0	0	0	0	0	0	0	0	0	0	0	0	0	0	1	1	0	0	0	0	0	0	2
Sporulation initiation inhibitor protein Soj	0	0	0	0	0	0	0	0	0	0	0	0	0	0	0	0	0	0	1	1	2	0	0	0	0	0	0	0	0	0	0	0	0	0	0	0	2
Stringent starvation protein A	0	0	0	0	0	0	0	0	0	0	0	0	0	0	0	0	0	0	0	0	0	1	1	2	0	0	0	0	0	0	0	0	0	0	0	0	2
Stringent starvation protein B	0	0	0	0	0	0	0	0	0	0	0	0	0	0	0	0	0	0	0	0	0	1	1	2	0	0	0	0	0	0	0	0	0	0	0	0	2
Sucrose phosphorylase	0	0	0	0	0	0	0	0	0	0	0	0	0	0	0	0	0	0	0	0	0	0	0	0	0	0	0	1	1	2	0	0	0	0	0	0	2
Thiamine kinase	0	0	0	1	1	2	0	0	0	0	0	0	0	0	0	0	0	0	0	0	0	0	0	0	0	0	0	0	0	0	0	0	0	0	0	0	2
Thioesterase 1/protease 1/lysophospholipase L1	0	0	0	0	0	0	0	0	0	0	0	0	1	1	2	0	0	0	0	0	0	0	0	0	0	0	0	0	0	0	0	0	0	0	0	0	2
Thioredoxin 1	0	0	0	0	0	0	0	0	0	0	0	0	0	0	0	0	0	0	0	0	0	1	1	2	0	0	0	0	0	0	0	0	0	0	0	0	2
Thymidylate kinase	0	0	0	0	0	0	0	0	0	0	0	0	0	0	0	1	1	2	0	0	0	0	0	0	0	0	0	0	0	0	0	0	0	0	0	0	2
TonB-dependent receptor P26	1	1	2	0	0	0	0	0	0	0	0	0	0	0	0	0	0	0	0	0	0	0	0	0	0	0	0	0	0	0	0	0	0	0	0	0	2
Transcription termination factor Rho	0	0	0	0	0	0	0	0	0	0	0	0	0	0	0	0	0	0	0	0	0	1	1	2	0	0	0	0	0	0	0	0	0	0	0	0	2
Transcription termination/antitermination protein NusA	1	1	2	0	0	0	0	0	0	0	0	0	0	0	0	0	0	0	0	0	0	0	0	0	0	0	0	0	0	0	0	0	0	0	0	0	2
Transcriptional regulatory protein ZraR	0	0	0	0	0	0	0	0	0	0	0	0	0	0	0	0	0	0	0	0	0	0	0	0	1	0	1	0	0	0	0	0	0	1	0	1	1.5
Transcription-repair-coupling factor	0	0	0	0	0	0	0	0	0	0	0	0	0	0	0	0	0	0	0	0	0	0	0	0	1	1	2	0	0	0	0	0	0	0	0	0	2
Translation initiation factor IF-2	1	1	2	0	0	0	0	0	0	0	0	0	0	0	0	0	0	0	0	0	0	0	0	0	0	0	0	0	0	0	0	0	0	0	0	0	2
Translation initiation factor IF-3	0	0	0	0	0	0	0	0	0	0	0	0	0	0	0	0	0	0	0	0	0	0	0	0	0	0	0	0	0	0	0	2	2	0	0	0	2
Transposon gamma-delta resolvase	0	0	0	0	0	0	0	0	0	0	0	0	0	0	0	0	0	0	1	1	2	0	0	0	0	0	0	0	0	0	0	0	0	0	0	0	2
Trigger factor	0	0	0	0	0	0	1	1	2	0	0	0	0	0	0	0	0	0	0	0	0	0	0	0	0	0	0	0	0	0	0	0	0	0	0	0	2
Triosephosphate isomerase	0	0	0	0	0	0	1	1	2	0	0	0	0	0	0	0	0	0	0	0	0	0	0	0	0	0	0	0	0	0	0	0	0	0	0	0	2
tRNA (cytidine/uridine-2'-O-)-methyltransferase TrmJ	1	1	2	0	0	0	0	0	0	0	0	0	0	0	0	0	0	0	0	0	0	0	0	0	0	0	0	0	0	0	0	0	0	0	0	0	2
tRNA pseudouridine synthase A	0	0	0	0	0	0	1	1	2	0	0	0	0	0	0	0	0	0	0	0	0	0	0	0	0	0	0	0	0	0	0	0	0	0	0	0	2
tRNA pseudouridine synthase B	1	1	2	0	0	0	0	0	0	0	0	0	0	0	0	0	0	0	0	0	0	0	0	0	0	0	0	0	0	0	0	0	0	0	0	0	2
tRNA(Met) cytidine acetyltransferase TmcA	0	0	0	0	0	0	0	0	0	0	0	0	0	0	0	0	0	0	0	0	0	1	1	2	0	0	0	0	0	0	0	0	0	0	0	0	2
tRNA-dihydrouridine(20/20a) synthase	0	0	0	0	0	0	1	1	2	0	0	0	0	0	0	0	0	0	0	0	0	0	0	0	0	0	0	0	0	0	0	0	0	0	0	0	2
Type I secretion system membrane fusion protein PrsE	0	0	0	0	0	0	0	0	0	0	0	0	1	1	2	0	0	0	0	0	0	0	0	0	0	0	0	0	0	0	0	0	0	0	0	0	2
Type-1 restriction enzyme R protein	0	0	0	0	0	0	0	0	0	0	0	0	0	0	0	0	0	0	0	0	0	0	0	0	0	0	0	0	0	0	1	1	2	0	0	0	2
Ubiquinol-cytochrome c reductase iron-sulfur subunit	0	0	0	0	0	0	0	0	0	0	0	0	0	0	0	0	0	0	0	0	0	1	1	2	0	0	0	0	0	0	0	0	0	0	0	0	2
UDP-2,3-diacylglucosamine hydrolase	0	0	0	0	0	0	1	1	2	0	0	0	0	0	0	0	0	0	0	0	0	0	0	0	0	0	0	0	0	0	0	0	0	0	0	0	2
UDP-N-acetylglucosamine 4,6-dehydratase (inverting)	0	0	0	0	1	1	0	0	0	0	0	0	0	0	0	0	0	0	0	0	0	0	1	1	0	0	0	0	0	0	0	0	0	0	0	0	2
Undecaprenyl-phosphate alpha-N-acetylglucosaminyl 1-phosphate transferase	0	0	0	1	1	2	0	0	0	0	0	0	0	0	0	0	0	0	0	0	0	0	0	0	0	0	0	0	0	0	0	0	0	0	0	0	2
Virulence regulon transcriptional activator VirB	0	0	0	0	0	0	0	0	0	0	0	0	0	0	0	0	0	0	0	0	0	0	0	0	1	1	2	0	0	0	0	0	0	0	0	0	2
Zinc uptake regulation protein	0	0	0	0	0	0	1	1	2	0	0	0	0	0	0	0	0	0	0	0	0	0	0	0	0	0	0	0	0	0	0	0	0	0	0	0	2
1,4-beta-D-glucan glucohydrolase	0	0	0	0	0	0	0	0	0	0	0	0	0	0	0	0	0	0	0	0	0	0	0	0	0	0	0	0	0	0	0	1	1	0	0	0	1
2-hydroxypropyl-CoM lyase	0	0	0	0	0	0	0	0	0	0	1	1	0	0	0	0	0	0	0	0	0	0	0	0	0	0	0	0	0	0	0	0	0	0	0	0	1
2-nitroimidazole transporter	0	0	0	0	0	0	0	0	0	0	0	0	0	0	0	0	0	0	0	0	0	0	0	0	0	0	0	0	1	1	0	0	0	0	0	0	1
4,5-DOPA dioxygenase extradiol	1	0	1	0	0	0	0	0	0	0	0	0	0	0	0	0	0	0	0	0	0	0	0	0	0	0	0	0	0	0	0	0	0	0	0	0	1
50S ribosomal protein L20	0	0	0	0	0	0	0	0	0	0	0	0	0	0	0	0	0	0	0	0	0	0	0	0	0	0	0	0	0	0	0	1	1	0	0	0	1
50S ribosomal protein L34	0	0	0	0	0	0	0	0	0	0	0	0	0	1	1	0	0	0	0	0	0	0	0	0	0	0	0	0	0	0	0	0	0	0	0	0	1
50S ribosomal protein L35	0	0	0	0	0	0	0	0	0	0	0	0	0	0	0	0	0	0	0	0	0	0	0	0	0	0	0	0	0	0	0	1	1	0	0	0	1
50S ribosomal protein L36	0	0	0	0	0	0	0	0	0	0	0	0	0	0	0	0	0	0	0	0	0	0	0	0	0	0	0	0	1	1	0	0	0	0	0	0	1
Alcohol dehydrogenase [acceptor]	0	0	0	0	0	0	0	0	0	0	0	0	0	0	0	0	0	0	0	0	0	0	0	0	0	0	0	0	0	0	0	0	0	1	0	1	0.5
Aldose sugar dehydrogenase YliI	0	0	0	0	0	0	0	0	0	0	0	0	0	0	0	0	0	0	0	0	0	0	0	0	0	1	1	0	0	0	0	0	0	0	0	0	1
Antitoxin ParD1	0	0	0	0	0	0	0	0	0	0	0	0	0	0	0	0	0	0	0	0	0	0	0	0	0	0	0	1	0	1	0	0	0	0	0	0	1
Apolipoprotein N-acyltransferase	0	0	0	0	0	0	0	0	0	0	0	0	0	0	0	0	0	0	0	0	0	0	0	0	0	0	0	0	1	1	0	0	0	0	0	0	1
Arylsulfatase	0	0	0	0	0	0	0	0	0	0	0	0	0	0	0	0	1	1	0	0	0	0	0	0	0	0	0	0	0	0	0	0	0	0	0	0	1
ATP-dependent DNA helicase Rep	0	0	0	0	0	0	0	0	0	1	0	1	0	0	0	0	0	0	0	0	0	0	0	0	0	0	0	0	0	0	0	0	0	0	0	0	1
Beta sliding clamp	0	0	0	0	0	0	0	0	0	0	0	0	0	1	1	0	0	0	0	0	0	0	0	0	0	0	0	0	0	0	0	0	0	0	0	0	1
Catalase C	0	0	0	0	0	0	0	0	0	0	0	0	0	0	0	0	0	0	0	0	0	0	0	0	0	0	0	0	1	1	0	0	0	0	0	0	1
Chromosomal replication initiator protein DnaA	0	0	0	0	0	0	0	0	0	0	0	0	0	1	1	0	0	0	0	0	0	0	0	0	0	0	0	0	0	0	0	0	0	0	0	0	1
CMP-N,N'-diacetyllegionaminic acid synthase	0	0	0	0	0	0	0	0	0	0	0	0	0	0	0	0	0	0	0	0	0	0	0	0	0	1	1	0	0	0	0	0	0	0	0	0	1
Cold shock protein CspV	0	0	0	0	0	0	0	0	0	0	0	0	0	0	0	0	0	0	0	0	0	0	0	0	0	0	0	1	0	1	0	0	0	0	0	0	1
Colicin I receptor	0	0	0	0	0	0	0	0	0	0	0	0	0	0	0	0	0	0	0	0	0	0	0	0	0	0	0	1	0	1	0	0	0	0	0	0	1
Cryptochrome DASH	0	0	0	0	0	0	0	0	0	0	0	0	0	0	0	0	0	0	0	0	0	0	0	0	0	0	0	0	0	0	1	0	1	0	0	0	1
Curli production assembly/transport component CsgE	0	0	0	0	0	0	0	0	0	0	0	0	0	0	0	0	0	0	0	0	0	0	0	0	0	0	0	0	0	0	0	0	0	1	0	1	0.5
D-beta-hydroxybutyrate dehydrogenase	0	0	0	0	0	0	0	0	0	0	0	0	0	0	0	0	0	0	0	0	0	0	0	0	0	1	1	0	0	0	0	0	0	0	0	0	1
Dipeptidyl aminopeptidase BIII	0	0	0	0	0	0	1	0	1	0	0	0	0	0	0	0	0	0	0	0	0	0	0	0	0	0	0	0	0	0	0	0	0	0	0	0	1
DNA base-flipping protein	0	0	0	0	0	0	0	0	0	0	0	0	0	0	0	0	0	0	0	0	0	0	0	0	0	0	0	0	0	0	0	0	0	0	1	1	0.5
DNA gyrase subunit A	0	0	0	0	0	0	0	0	0	0	0	0	0	0	0	0	0	0	0	0	0	0	0	0	0	1	1	0	0	0	0	0	0	0	0	0	1
DNA gyrase subunit B	0	0	0	0	0	0	0	0	0	0	0	0	0	1	1	0	0	0	0	0	0	0	0	0	0	0	0	0	0	0	0	0	0	0	0	0	1
Electron transfer flavoprotein-ubiquinone oxidoreductase	0	0	0	0	0	0	0	0	0	0	0	0	0	0	0	0	0	0	0	0	0	0	0	0	0	0	0	0	0	0	0	1	1	0	0	0	1
Fatty acid metabolism regulator protein	0	0	0	0	0	0	0	0	0	0	0	0	0	0	0	0	0	0	1	0	1	0	0	0	0	0	0	0	0	0	0	0	0	0	0	0	1
Fe(3+) ions import ATP-binding protein FbpC	1	0	1	0	0	0	0	0	0	0	0	0	0	0	0	0	0	0	0	0	0	0	0	0	0	0	0	0	0	0	0	0	0	0	0	0	1
FKBP-type 22 kDa peptidyl-prolyl cis-trans isomerase	0	0	0	0	0	0	0	0	0	0	0	0	0	0	0	0	0	0	0	0	0	0	0	0	0	1	1	0	0	0	0	0	0	0	0	0	1
Flagellar hook-associated protein 1	0	0	0	0	0	0	0	0	0	0	0	0	0	0	0	0	0	0	0	0	0	0	0	0	0	0	0	0	0	0	0	0	0	0	1	1	0.5
Flavohemoprotein	0	0	0	0	0	0	0	0	0	0	0	0	0	0	0	0	0	0	0	0	0	0	0	0	0	0	0	1	0	1	0	0	0	0	0	0	1
Formimidoylglutamase	0	0	0	0	0	0	0	0	0	0	0	0	1	0	1	0	0	0	0	0	0	0	0	0	0	0	0	0	0	0	0	0	0	0	0	0	1
Fructose-1,6-bisphosphatase class 1	0	0	0	0	0	0	0	0	0	1	0	1	0	0	0	0	0	0	0	0	0	0	0	0	0	0	0	0	0	0	0	0	0	0	0	0	1
Fructose-bisphosphate aldolase class 2	0	0	0	0	0	0	0	0	0	1	0	1	0	0	0	0	0	0	0	0	0	0	0	0	0	0	0	0	0	0	0	0	0	0	0	0	1
Glutamate racemase	0	0	0	0	0	0	0	0	0	0	0	0	0	1	1	0	0	0	0	0	0	0	0	0	0	0	0	0	0	0	0	0	0	0	0	0	1
Glutaredoxin 4	0	0	0	0	0	0	0	0	0	0	0	0	0	0	0	0	0	0	0	0	0	0	0	0	0	1	1	0	0	0	0	0	0	0	0	0	1
Glycine cleavage system transcriptional repressor	0	0	0	0	0	0	0	0	0	0	0	0	0	0	0	0	0	0	0	0	0	0	0	0	0	0	0	0	0	0	0	0	0	0	1	1	0.5
GMP synthase [glutamine-hydrolyzing]	0	0	0	0	0	0	0	0	0	0	0	0	0	0	0	0	0	0	0	0	0	0	0	0	0	0	0	0	0	0	0	1	1	0	0	0	1
Group 2 truncated hemoglobin YjbI	0	0	0	0	0	0	0	0	0	0	0	0	0	0	0	0	0	0	0	0	0	0	0	0	0	0	0	0	1	1	0	0	0	0	0	0	1
Guanosine-5'-triphosphate,3'-diphosphate pyrophosphatase	0	0	0	0	0	0	0	0	0	0	0	0	0	1	1	0	0	0	0	0	0	0	0	0	0	0	0	0	0	0	0	0	0	0	0	0	1
High-affinity branched-chain amino acid transport ATP-binding protein LivF	0	0	0	0	0	0	0	0	0	0	0	0	1	0	1	0	0	0	0	0	0	0	0	0	0	0	0	0	0	0	0	0	0	0	0	0	1
Homogentisate 1,2-dioxygenase	0	0	0	0	0	0	0	0	0	0	0	0	0	0	0	0	0	0	0	0	0	0	0	0	1	0	1	0	0	0	0	0	0	0	0	0	1
Homoserine O-acetyltransferase	0	0	0	0	0	0	0	0	0	0	0	0	0	0	0	0	0	0	0	0	0	0	0	0	0	1	1	0	0	0	0	0	0	0	0	0	1
HTH domain-truncated transcriptional regulator QseD	0	0	0	0	0	0	0	0	0	0	0	0	0	0	0	0	0	0	0	0	0	0	0	0	0	0	0	1	0	1	0	0	0	0	0	0	1
HTH-type transcriptional regulator GalR	0	0	0	0	0	0	0	0	0	0	0	0	0	0	0	0	0	0	0	0	0	0	0	0	0	0	0	0	0	0	0	1	1	0	0	0	1
HTH-type transcriptional regulator LutR	0	0	0	0	0	0	0	0	0	0	0	0	0	0	0	0	0	0	0	0	0	0	0	0	0	0	0	0	0	0	0	0	0	1	0	1	0.5
HTH-type transcriptional regulator NimR	0	0	0	0	0	0	0	0	0	0	0	0	0	0	0	0	0	0	0	0	0	0	0	0	0	0	0	0	1	1	0	0	0	0	0	0	1
Hydroxyacylglutathione hydrolase GloC	0	0	0	0	0	0	0	0	0	0	0	0	0	0	0	0	0	0	0	0	0	0	0	0	0	0	0	0	0	0	0	1	1	0	0	0	1
IS110 family transposase ISCps1	0	0	0	0	0	0	0	0	0	0	0	0	0	0	0	0	0	0	0	0	0	0	0	0	0	0	0	0	1	1	0	0	0	0	0	0	1
IS1182 family transposase ISMac2	1	0	1	0	0	0	0	0	0	0	0	0	0	0	0	0	0	0	0	0	0	0	0	0	0	0	0	0	0	0	0	0	0	0	0	0	1
IS200/IS605 family transposase ISCARN6	0	0	0	0	0	0	0	0	0	0	0	0	0	0	0	0	0	0	0	0	0	0	0	0	0	0	0	1	0	1	0	0	0	0	0	0	1
IS21 family transposase ISShfr5	0	0	0	0	0	0	0	0	0	0	0	0	0	0	0	0	0	0	0	0	0	0	0	0	0	0	0	0	1	1	0	0	0	0	0	0	1
IS3 family transposase ISMex33	0	0	0	0	0	0	0	0	0	0	0	0	0	0	0	0	0	0	0	0	0	0	0	0	0	0	0	1	0	1	0	0	0	0	0	0	1
IS4 family transposase ISShvi2	0	0	0	0	0	0	0	0	0	0	0	0	1	0	1	0	0	0	0	0	0	0	0	0	0	0	0	0	0	0	0	0	0	0	0	0	1
IS66 family transposase ISPsy43	0	0	0	0	0	0	0	0	0	0	0	0	0	0	0	0	0	0	0	0	0	0	0	0	0	1	1	0	0	0	0	0	0	0	0	0	1
ISL3 family transposase ISPpu12	0	0	0	0	0	0	0	0	0	0	0	0	0	0	0	0	0	0	0	0	0	0	0	0	0	0	0	0	1	1	0	0	0	0	0	0	1
Isonitrile hydratase	0	0	0	0	0	0	0	0	0	1	0	1	0	0	0	0	0	0	0	0	0	0	0	0	0	0	0	0	0	0	0	0	0	0	0	0	1
Isoprimeverose transporter	0	0	0	0	0	0	0	0	0	0	0	0	0	0	0	0	0	0	0	0	0	0	0	0	0	0	0	0	0	0	0	1	1	0	0	0	1
K(+)/H(+) antiporter NhaP2	0	0	0	0	1	1	0	0	0	0	0	0	0	0	0	0	0	0	0	0	0	0	0	0	0	0	0	0	0	0	0	0	0	0	0	0	1
KHG/KDPG aldolase	0	0	0	0	0	0	0	0	0	1	0	1	0	0	0	0	0	0	0	0	0	0	0	0	0	0	0	0	0	0	0	0	0	0	0	0	1
Levansucrase	0	0	0	0	0	0	0	0	0	0	0	0	0	0	0	0	0	0	0	0	0	0	0	0	0	0	0	0	0	0	0	0	0	1	0	1	0.5
Lipopolysaccharide export system ATP-binding protein LptB	0	0	0	0	0	0	0	0	0	0	0	0	1	0	1	0	0	0	0	0	0	0	0	0	0	0	0	0	0	0	0	0	0	0	0	0	1
Magnesium and cobalt efflux protein CorC	0	0	0	0	0	0	0	0	0	0	0	0	0	0	0	0	0	0	0	0	0	0	0	0	0	0	0	0	1	1	0	0	0	0	0	0	1
Maleylpyruvate isomerase	0	0	0	0	0	0	0	0	0	0	0	0	0	0	0	0	0	0	0	0	0	0	0	0	1	0	1	0	0	0	0	0	0	0	0	0	1
Maltoporin	1	0	1	0	0	0	0	0	0	0	0	0	0	0	0	0	0	0	0	0	0	0	0	0	0	0	0	0	0	0	0	0	0	0	0	0	1
Modulator of FtsH protease HflC	0	0	0	0	0	0	0	0	0	0	0	0	0	0	0	0	0	0	0	0	0	0	0	0	0	0	0	0	0	0	0	0	0	0	1	1	0.5
Multidrug resistance protein NorM	0	0	0	0	0	0	0	0	0	0	0	0	0	0	0	0	0	0	0	0	0	0	0	0	0	0	0	0	0	0	0	0	0	0	1	1	0.5
N-acetylcysteine deacetylase	0	0	0	0	0	0	0	0	0	0	0	0	0	0	0	0	0	0	0	0	0	0	0	0	0	0	0	0	1	1	0	0	0	0	0	0	1
N-acetyldiaminopimelate deacetylase	0	0	0	0	0	0	0	0	0	0	0	0	0	0	0	0	0	0	0	0	0	0	0	0	0	0	0	0	0	0	0	1	1	0	0	0	1
Organic hydroperoxide resistance transcriptional regulator	0	0	0	0	0	0	0	0	0	0	0	0	0	0	0	0	0	0	0	0	0	0	0	0	1	0	1	0	0	0	0	0	0	0	0	0	1
Outer membrane protein assembly factor BamC	0	0	0	0	0	0	0	0	0	0	0	0	0	0	0	0	0	0	0	0	0	0	0	0	0	0	0	0	0	0	0	0	0	0	1	1	0.5
Peptidyl-prolyl cis-trans isomerase D	0	0	0	0	0	0	0	0	0	0	0	0	0	0	0	0	0	0	0	0	0	0	0	0	0	1	1	0	0	0	0	0	0	0	0	0	1
Phosphoserine aminotransferase	0	0	0	0	0	0	0	0	0	0	0	0	0	0	0	0	0	0	0	0	0	0	0	0	0	1	1	0	0	0	0	0	0	0	0	0	1
Plasmid partition protein A	0	0	0	0	0	0	0	0	0	0	0	0	0	0	0	0	1	1	0	0	0	0	0	0	0	0	0	0	0	0	0	0	0	0	0	0	1
Polyamine aminopropyltransferase	0	0	0	0	0	0	0	0	0	0	0	0	0	0	0	0	0	0	0	0	0	0	0	0	0	0	0	0	0	0	1	0	1	0	0	0	1
Prophage integrase IntS	0	0	0	0	0	0	0	0	0	0	0	0	0	0	0	0	0	0	0	0	0	0	0	0	0	0	0	0	0	0	0	1	1	0	0	0	1
Protein SlyX	0	0	0	0	0	0	0	0	0	0	0	0	0	0	0	0	0	0	0	0	0	0	0	0	0	0	0	0	0	0	0	1	1	0	0	0	1
Protein TraC	0	0	0	0	0	0	0	0	0	0	0	0	0	0	0	0	0	0	0	0	0	0	0	0	0	0	0	0	0	0	0	1	1	0	0	0	1
Protein translocase subunit SecD	0	0	0	0	0	0	0	0	0	1	0	1	0	0	0	0	0	0	0	0	0	0	0	0	0	0	0	0	0	0	0	0	0	0	0	0	1
Protein translocase subunit SecF	0	0	0	0	0	0	0	0	0	1	0	1	0	0	0	0	0	0	0	0	0	0	0	0	0	0	0	0	0	0	0	0	0	0	0	0	1
Putative acetyltransferase EpsM	0	0	0	0	0	0	0	0	0	0	0	0	0	0	0	0	0	0	0	0	0	0	0	0	0	1	1	0	0	0	0	0	0	0	0	0	1
Putative D-alanyl-D-alanine carboxypeptidase	0	0	0	0	1	1	0	0	0	0	0	0	0	0	0	0	0	0	0	0	0	0	0	0	0	0	0	0	0	0	0	0	0	0	0	0	1
Putative DNA repair helicase RadD	0	0	0	0	1	1	0	0	0	0	0	0	0	0	0	0	0	0	0	0	0	0	0	0	0	0	0	0	0	0	0	0	0	0	0	0	1
putative HTH-type transcriptional regulator YahB	0	0	0	0	0	0	0	0	0	0	0	0	1	0	1	0	0	0	0	0	0	0	0	0	0	0	0	0	0	0	0	0	0	0	0	0	1
Putative low molecular weight protein-tyrosine-phosphatase	0	0	0	0	1	1	0	0	0	0	0	0	0	0	0	0	0	0	0	0	0	0	0	0	0	0	0	0	0	0	0	0	0	0	0	0	1
Putative nuclease YhcG	0	0	0	0	0	0	0	0	0	0	0	0	0	0	0	0	1	1	0	0	0	0	0	0	0	0	0	0	0	0	0	0	0	0	0	0	1
putative protease SohB	0	0	0	0	0	0	0	0	0	0	0	0	0	0	0	0	0	0	0	0	0	0	0	0	0	0	0	1	0	1	0	0	0	0	0	0	1
putative sugar transferase EpsL	0	0	0	0	0	0	0	0	0	0	0	0	0	0	0	0	0	0	0	0	0	0	0	0	0	1	1	0	0	0	0	0	0	0	0	0	1
Riboflavin biosynthesis protein	0	0	0	0	1	1	0	0	0	0	0	0	0	0	0	0	0	0	0	0	0	0	0	0	0	0	0	0	0	0	0	0	0	0	0	0	1
Riboflavin transporter RibZ	0	0	0	0	0	0	0	0	0	0	0	0	0	0	0	0	0	0	0	0	0	0	0	0	0	1	1	0	0	0	0	0	0	0	0	0	1
Ribonuclease H	0	0	0	0	0	0	0	0	0	0	0	0	0	0	0	0	0	0	1	0	1	0	0	0	0	0	0	0	0	0	0	0	0	0	0	0	1
Ribosomal RNA large subunit methyltransferase H	0	0	0	0	0	0	0	0	0	0	0	0	0	0	0	0	0	0	0	0	0	0	0	0	0	0	0	0	1	1	0	0	0	0	0	0	1
scyllo-inositol 2-dehydrogenase (NADP(+)) IolU	0	0	0	0	0	0	0	0	0	0	0	0	0	0	0	0	0	0	0	0	0	0	0	0	0	0	0	0	0	0	0	0	0	1	0	1	0.5
S-formylglutathione hydrolase FrmB	0	0	0	0	0	0	0	0	0	0	0	0	0	0	0	0	0	0	0	0	0	0	0	0	0	0	0	0	0	0	1	0	1	0	0	0	1
sugar efflux transporter	0	0	0	0	0	0	0	0	0	0	0	0	0	0	0	0	0	0	0	0	0	0	0	0	0	0	0	0	0	0	0	0	0	1	0	1	0.5
Thiamine import ATP-binding protein ThiQ	0	0	0	0	0	0	0	0	0	0	0	0	0	0	0	0	0	0	0	0	0	0	0	0	0	0	0	0	1	1	0	0	0	0	0	0	1
Threonine/homoserine exporter RhtA	0	0	0	0	0	0	0	0	0	0	0	0	0	0	0	0	0	0	0	0	0	0	0	0	0	0	0	0	0	0	0	0	0	1	0	1	0.5
Threonine--tRNA ligase	0	0	0	0	0	0	0	0	0	0	0	0	0	0	0	0	0	0	0	0	0	0	0	0	0	0	0	0	0	0	0	1	1	0	0	0	1
Toxin ParE1	0	0	0	0	0	0	0	0	0	0	0	0	0	0	0	0	0	0	0	0	0	0	0	0	0	0	0	1	0	1	0	0	0	0	0	0	1
Transcriptional activator HlyU	0	0	0	0	0	0	0	0	0	0	0	0	0	0	0	0	0	0	0	0	0	0	0	0	0	0	0	0	1	1	0	0	0	0	0	0	1
Transcriptional regulatory protein OmpR	0	0	0	0	0	0	0	0	0	0	0	0	0	0	0	0	0	0	1	0	1	0	0	0	0	0	0	0	0	0	0	0	0	0	0	0	1
Transmembrane protein EpsG	0	0	0	0	0	0	0	0	0	0	0	0	0	0	0	0	0	0	0	0	0	0	0	0	0	1	1	0	0	0	0	0	0	0	0	0	1
tRNA/tmRNA (uracil-C(5))-methyltransferase	0	0	0	0	0	0	0	0	0	0	0	0	0	1	1	0	0	0	0	0	0	0	0	0	0	0	0	0	0	0	0	0	0	0	0	0	1
tRNA1(Val) (adenine(37)-N6)-methyltransferase	0	0	0	0	0	0	0	0	0	0	0	0	0	0	0	0	0	0	0	0	0	0	0	0	0	0	0	0	1	1	0	0	0	0	0	0	1
tRNA-cytidine(32) 2-sulfurtransferase	0	0	0	0	0	0	0	0	0	0	0	0	0	0	0	0	0	0	0	0	0	0	0	0	0	0	0	0	0	0	0	0	0	1	0	1	0.5
Universal stress protein E	0	0	0	0	0	0	0	0	0	0	0	0	0	0	0	0	0	0	0	0	0	0	0	0	0	0	0	0	0	0	0	0	0	1	0	1	0.5
Uracil permease	0	0	0	0	0	0	0	0	0	0	0	0	0	0	0	0	0	0	0	0	0	0	0	0	0	0	0	0	0	0	0	0	0	0	1	1	0.5
Urease accessory protein UreD	0	0	0	0	0	0	0	0	0	0	0	0	1	0	1	0	0	0	0	0	0	0	0	0	0	0	0	0	0	0	0	0	0	0	0	0	1
Urease accessory protein UreE	0	0	0	0	0	0	0	0	0	0	0	0	1	0	1	0	0	0	0	0	0	0	0	0	0	0	0	0	0	0	0	0	0	0	0	0	1
Urease accessory protein UreF	0	0	0	0	0	0	0	0	0	0	0	0	1	0	1	0	0	0	0	0	0	0	0	0	0	0	0	0	0	0	0	0	0	0	0	0	1
Urease accessory protein UreG	0	0	0	0	0	0	0	0	0	0	0	0	1	0	1	0	0	0	0	0	0	0	0	0	0	0	0	0	0	0	0	0	0	0	0	0	1
Urease subunit alpha	0	0	0	0	0	0	0	0	0	0	0	0	1	0	1	0	0	0	0	0	0	0	0	0	0	0	0	0	0	0	0	0	0	0	0	0	1
Urease subunit beta	0	0	0	0	0	0	0	0	0	0	0	0	1	0	1	0	0	0	0	0	0	0	0	0	0	0	0	0	0	0	0	0	0	0	0	0	1
Urease subunit gamma	0	0	0	0	0	0	0	0	0	0	0	0	1	0	1	0	0	0	0	0	0	0	0	0	0	0	0	0	0	0	0	0	0	0	0	0	1
Valine--pyruvate aminotransferase	0	0	0	0	0	0	0	0	0	0	1	1	0	0	0	0	0	0	0	0	0	0	0	0	0	0	0	0	0	0	0	0	0	0	0	0	1
SumProtein	307	293	600	237	219	456	198	185	383	281	232	513	239	214	453	102	115	217	437	445	882	393	405	798	380	430	810	661	660	1321	657	657	1314	336	328	664	8079

## Sheet: Лист2
	strain	L1	S1
1	Pseudoalteromonas_arctica_A_37_1_2_GCA_000238395_4	http://www.pathogenomics.sfu.ca/islandviewer/results/K6ds0PbA8d8rsoqegf48zS	https://www.pathogenomics.sfu.ca/islandviewer/results/JZ5bpZkjijtHNqaELJ5ATA/
2	Pseudoalteromonas_distincta_2_2A_13	https://www.pathogenomics.sfu.ca/islandviewer/results/7TjbttGVcHc97jbZXJO9eg	https://www.pathogenomics.sfu.ca/islandviewer/results/bJzrNQUeFuwXkD3GtjyvZz/
3	Pseudoalteromonas_distincta_16_SW_7_GCA_005877035_1	https://www.pathogenomics.sfu.ca/islandviewer/results/q98INlcL0WvlCgiZFmu7Od/	https://www.pathogenomics.sfu.ca/islandviewer/results/xaBBpWLA3YxhoXzgMgE8DH/
4	Pseudoalteromonas_distincta_ANT_505_GCA_000212655_3	https://www.pathogenomics.sfu.ca/islandviewer/results/AUjrE0lmXje8eHvxUOfwo4/	https://www.pathogenomics.sfu.ca/islandviewer/results/vxq7RoIvlCSeNnQHtHWy9o/
5	Pseudoalteromonas_distincta_ATCC700518T_GCA_000814675_1	https://www.pathogenomics.sfu.ca/islandviewer/results/0m4SI4QP3fbuudJtc2bIpH/	https://www.pathogenomics.sfu.ca/islandviewer/results/XXiASCo1h9haV8GgyVHiHB/
6	Pseudoalteromonas_distincta_U2A_GCA_008370225_1	https://www.pathogenomics.sfu.ca/islandviewer/results/uH1XVm6cSkB0Y3HQxx3WfE/	https://www.pathogenomics.sfu.ca/islandviewer/results/OGh5xVp6CxC9kgmpvh4KVA/
7	Pseudoalteromonas_elyakovii_SM1926_GCA_007786285_1	https://www.pathogenomics.sfu.ca/islandviewer/results/iKYvb8wNfoTK2Mmv7EKnFA/	https://www.pathogenomics.sfu.ca/islandviewer/results/Bg8obX55SZt0eRmtnqjFDD/
8	Pseudoalteromonas_paragorgicola_KMM3548_GCA_014918315_1	https://www.pathogenomics.sfu.ca/islandviewer/results/TUxdD6uLt3GE9PMxEldt0V/	https://www.pathogenomics.sfu.ca/islandviewer/results/yBFNjwjHddKYfuw7kaSIKS/
9	Pseudoalteromonas_sp_AC163_GCA_000497935_1	https://www.pathogenomics.sfu.ca/islandviewer/results/SMBLcePSRN5FYLkgG3gXSG/	https://www.pathogenomics.sfu.ca/islandviewer/results/whfUQICMO4WFmSLv1goryI/
10	Pseudoalteromonas_sp_TAE79_GCA_000498015_1	https://www.pathogenomics.sfu.ca/islandviewer/results/VVHrzENrubKFoCZ5rEI8Ts/	https://www.pathogenomics.sfu.ca/islandviewer/results/SOgfBe6oW9Z9R14oufvok3/
11	Pseudoalteromonas_sp_TAE80_GCA_000498035_1	https://www.pathogenomics.sfu.ca/islandviewer/results/689OxhOICUmGQCAwYfQEXt/	https://www.pathogenomics.sfu.ca/islandviewer/results/mmcmjPtRFCJy4OghCOZ5JT/
12	Pseudoalteromonas_sp_TB25_GCA_000497995_1	https://www.pathogenomics.sfu.ca/islandviewer/results/aGYxNTOaBbwbbNdN5OlnM7/	https://www.pathogenomics.sfu.ca/islandviewer/results/oF2UhcXTIKXhWgadrItv2M/

## Sheet: Лист3
	Pseudoalteromonas_arctica_A_37_1_2_GCA_000238395_4 seawater	Pseudoalteromonas_distincta_2_2A_13 fishstar	Pseudoalteromonas_distincta_16_SW_7_GCA_005877035_1 seawater	Pseudoalteromonas_distincta_ANT_505_GCA_000212655_3_unknown	Pseudoalteromonas_distincta_ATCC700518T_GCA_000814675_1 marine sponge 350 meter	Pseudoalteromonas_distincta_U2A_GCA_008370225_1 algae surface Fucus	Pseudoalteromonas_elyakovii_SM1926_GCA_007786285_1 surface seawater China	Pseudoalteromonas_paragorgicola_KMM3548_GCA_014918315_1 Gorgonian	Pseudoalteromonas_sp_AC163_GCA_000497935_1 antarctic marine sponge Haliclonissa verrucosa	Pseudoalteromonas_sp_TAE79_GCA_000498015_1 water column	Pseudoalteromonas_sp_TAE80_GCA_000498035_1 water column	Pseudoalteromonas_sp_TB25_GCA_000497995_1 antarctic marine sponge	SumSp
SumProtein	600	456	383	513	453	217	882	798	810	1321	1314	664	8411
hypothetical protein	373	320	250	433	273	140	591	501	574	897	954	440	5746
Tyrosine recombinase XerC	4	3	8	2	6	6	2	10	5	11	10	4	71
IS481 family transposase ISSde2	0	0	6	0	5	0	0	44	0	0	0	0	55
IS66 family transposase ISShes9	0	2	0	2	0	0	6	0	8	18	8	2	46
IS21 family transposase ISPpu7	0	0	0	0	0	0	0	0	0	19	20	0	39
IS3 family transposase ISPmi1	0	0	0	0	0	0	0	0	12	7	6	12	37
Cobalt-zinc-cadmium resistance protein CzcA	4	2	0	4	4	0	4	4	7	0	1	6	36
Vitamin B12 transporter BtuB	0	6	2	1	5	0	4	4	2	2	3	6	35
Insertion element IS6110 uncharacterized 12.0 kDa protein	0	0	0	0	0	0	0	0	12	5	4	12	33
IS21 family transposase ISAs29	0	0	0	0	0	0	0	0	0	16	14	0	30
Zinc transporter ZitB	2	1	0	3	2	0	4	5	3	1	1	4	26
IS66 family transposase ISBaps1	0	0	0	0	0	0	2	0	5	10	6	2	25
HTH-type transcriptional regulator ZntR	0	0	0	1	4	0	4	3	4	2	2	4	24
Transcriptional regulator VspR	2	2	0	0	2	0	1	0	4	4	3	4	22
IS3 family transposase ISSpu4	5	4	0	0	0	0	0	12	0	0	0	0	21
Putative transposon Tn552 DNA-invertase bin3	4	0	0	0	0	0	0	0	0	9	8	0	21
Mercuric resistance operon regulatory protein	4	0	0	0	2	0	2	3	2	3	2	2	20
Transcription elongation factor GreB	0	4	0	0	6	0	4	0	0	2	2	0	18
Tyrosine recombinase XerD	0	0	0	0	1	0	0	0	0	8	8	0	17
Cadmium, cobalt and zinc/H(+)-K(+) antiporter	0	0	0	1	6	0	2	3	2	0	0	3	17
IS3 family transposase ISPpr7	8	0	0	4	0	0	4	0	0	0	0	0	16
IS21 family transposase ISSba11	0	0	0	0	0	0	0	0	12	0	0	4	16
IS5 family transposase ISSod6	0	0	0	0	0	0	0	0	0	8	7	0	15
5-amino-6-(5-phospho-D-ribitylamino)uracil phosphatase YigB	2	1	2	0	0	2	0	0	2	2	2	2	15
Copper resistance protein A	2	1	0	2	2	0	3	0	2	1	0	2	15
Diaminopimelate epimerase	2	1	2	0	0	2	0	0	2	2	2	2	15
ISAs1 family transposase ISVsh1	2	2	0	4	0	0	2	0	0	1	2	2	15
Cation efflux system protein CusA	0	0	0	0	0	0	4	0	4	1	0	6	15
HTH-type transcriptional regulator DmlR	0	0	0	0	0	3	1	0	1	5	3	1	14
ECF RNA polymerase sigma factor EcfG	0	3	2	0	2	2	1	2	0	0	0	2	14
IS1595 family transposase ISBsp7	0	2	2	0	2	2	1	2	0	0	1	2	14
Mercuric transport protein MerC	2	0	0	0	0	0	4	4	2	0	0	2	14
putative type I restriction enzymeP M protein	0	4	0	0	4	0	1	0	0	2	2	0	13
Cell division protein FtsZ	0	1	2	0	2	2	0	0	4	0	0	2	13
Diacylglycerol kinase	2	1	0	2	0	0	2	0	1	1	2	2	13
ATP-dependent DNA helicase PcrA	0	0	0	0	0	0	0	0	2	4	6	0	12
Copper-exporting P-type ATPase	0	0	0	0	0	0	2	0	4	2	2	2	12
putative phosphatidylethanolamine transferase Mcr-1	2	2	0	2	0	0	2	0	1	0	1	2	12
Na(+)-translocating NADH-quinone reductase subunit F	0	0	0	0	0	0	4	0	4	0	0	4	12
Dual-specificity RNA pseudouridine synthase RluF	2	1	2	0	0	2	0	0	0	2	2	0	11
IS30 family transposase ISPlu1	1	0	0	0	0	0	0	0	0	5	5	0	11
IS4 family transposase ISCro6	0	0	0	0	0	0	0	0	0	4	7	0	11
IS4 family transposase ISUnCu9	4	0	0	0	0	0	2	0	2	3	0	0	11
IS4 family transposase ISVvu2	0	0	2	0	0	0	0	0	0	5	4	0	11
Modification methylase DpnIIB	0	0	0	0	0	0	0	0	0	5	6	0	11
Penicillinase repressor	2	1	2	0	0	2	0	0	0	2	2	0	11
Protein UmuC	0	0	0	0	0	0	0	0	2	4	5	0	11
D-lactate dehydrogenase	2	1	2	0	0	0	0	0	2	2	1	1	11
Hydroperoxy fatty acid reductase gpx1	2	1	2	0	0	0	0	0	2	2	1	1	11
IS110 family transposase IS1663	2	1	0	0	0	0	3	0	2	1	1	1	11
Lysine-sensitive aspartokinase 3	2	1	2	0	0	0	0	0	2	2	1	1	11
Na(+)/H(+) antiporter NhaD	2	1	2	0	0	0	0	0	2	2	1	1	11
3'-5' exonuclease DinG	0	1	2	0	2	1	0	2	0	0	1	2	11
Diaminopimelate decarboxylase	2	0	2	0	0	0	0	0	1	2	2	2	11
Glucans biosynthesis protein D	0	0	0	2	2	0	2	0	2	1	0	2	11
Prophage integrase IntA	2	0	0	0	6	0	0	0	1	0	0	2	11
Multidrug resistance protein MdtA	0	0	0	0	0	0	4	0	3	0	0	4	11
Copper resistance protein B	2	1	0	2	2	0	2	0	0	1	0	0	10
IS110 family transposase ISCfr13	0	2	0	0	0	1	0	0	0	3	4	0	10
Peptidoglycan-associated lipoprotein	0	3	0	0	2	0	0	2	0	1	2	0	10
Sensor histidine kinase RcsC	0	0	0	0	0	2	0	4	0	3	1	0	10
2-(hydroxymethyl)glutarate dehydrogenase	2	1	2	0	0	0	0	0	2	1	1	1	10
Flagellin	0	0	0	0	0	0	8	0	0	0	0	2	10
putative ABC transporter ATP-binding protein YbiT	2	0	0	2	0	0	1	1	0	0	2	2	10
HTH-type transcriptional regulator PgrR	2	0	0	0	0	0	1	0	2	1	1	3	10
IS110 family transposase ISSpi3	0	0	0	0	0	0	0	8	0	0	1	0	9
IS3 family transposase ISShwo1	0	2	0	0	3	0	0	4	0	0	0	0	9
Protein-glutamate methylesterase/protein-glutamine glutaminase	0	0	0	0	3	0	0	0	0	4	2	0	9
Type-1 restriction enzyme EcoKI specificity protein	0	2	2	0	2	0	1	2	0	0	0	0	9
Exodeoxyribonuclease I	2	1	2	0	0	0	0	0	1	0	2	1	9
ATP-dependent RecD-like DNA helicase	0	0	2	0	0	0	2	0	0	2	2	0	8
DNA replication terminus site-binding protein	2	0	0	0	0	1	0	0	0	2	3	0	8
IS21 family transposase ISGur9	0	0	0	0	0	0	0	0	0	4	4	0	8
Methionyl-tRNA formyltransferase	0	4	0	0	0	0	0	4	0	0	0	0	8
Sensor histidine kinase CusS	2	0	0	1	2	0	2	0	0	0	1	0	8
Transcriptional regulatory protein CusR	2	0	0	1	2	0	2	0	0	0	1	0	8
DNA polymerase II	0	2	1	0	2	0	0	2	0	0	0	1	8
Galactose/methyl galactoside import ATP-binding protein MglA	0	0	0	2	2	0	2	0	1	0	0	1	8
Purine-binding protein	0	0	0	2	2	0	2	0	1	0	0	1	8
Putative malate transporter YflS	0	0	0	2	2	0	2	0	1	0	0	1	8
(S)-ureidoglycine--glyoxylate transaminase	0	0	0	1	2	0	2	0	1	0	0	2	8
IS1595 family transposase ISSpgl1	0	0	0	2	0	0	2	0	2	0	0	2	8
IS66 family transposase ISMrsp5	0	0	0	0	0	0	0	0	2	2	2	2	8
N-carbamoyl-L-amino-acid hydrolase	0	0	0	1	2	0	2	0	1	0	0	2	8
Serine recombinase PinR	0	0	2	0	0	0	2	0	2	0	0	2	8
Cyclic di-GMP phosphodiesterase	0	0	0	0	2	0	0	0	0	3	2	0	7
IS110 family transposase ISCps7	0	0	0	0	7	0	0	0	0	0	0	0	7
IS30 family transposase ISSba17	0	0	0	0	0	0	0	0	0	3	4	0	7
IS5 family transposase ISVch9	0	0	0	0	0	0	0	0	0	3	4	0	7
Protein UmuD	0	0	2	0	0	0	0	0	2	1	2	0	7
putative cysteine-rich protein YhjQ	0	0	0	0	0	0	0	0	0	3	4	0	7
Tn3 family transposase ISKox2	0	0	0	0	0	0	1	0	2	0	4	0	7
Flagellar secretion chaperone FliS	0	1	0	0	0	0	2	2	1	0	0	1	7
Peroxiredoxin Bcp	0	0	0	0	0	0	0	0	0	3	3	1	7
Xanthine permease XanP	0	0	0	2	2	0	2	0	0	0	0	1	7
IS3 family transposase ISPca2	0	0	0	0	0	0	3	0	2	0	0	2	7
Tyrosinase	0	0	0	0	0	0	3	0	2	0	0	2	7
Arsenate reductase	0	0	0	0	0	0	6	0	0	0	0	0	6
Chromosome partition protein Smc	0	0	0	0	0	0	0	0	0	3	3	0	6
Glutamate--cysteine ligase	0	0	0	0	0	0	0	0	0	4	2	0	6
IS110 family transposase ISGsu4	0	0	0	0	0	0	0	6	0	0	0	0	6
IS3 family transposase ISEc24	0	0	0	0	0	0	0	0	0	4	2	0	6
IS3 family transposase ISPsy24	0	2	0	0	0	0	0	4	0	0	0	0	6
IS4 family transposase ISEc29	0	0	0	0	0	0	0	0	0	5	1	0	6
IS91 family transposase ISSod25	6	0	0	0	0	0	0	0	0	0	0	0	6
LexA repressor	4	0	0	0	0	0	2	0	0	0	0	0	6
Nuclease NucM	0	0	0	0	0	0	2	0	0	2	2	0	6
Nucleoid occlusion protein	0	0	0	0	0	0	2	0	0	2	2	0	6
putative HTH-type transcriptional regulator	0	0	0	1	0	0	0	0	0	2	3	0	6
Putative xanthine dehydrogenase molybdenum-binding subunit XdhA	0	0	0	2	2	0	2	0	0	0	0	0	6
Quinone oxidoreductase 1	0	0	0	0	0	0	0	0	0	4	2	0	6
Tn3 family transposase IS3000	2	0	0	0	0	0	0	0	0	2	2	0	6
Tol-Pal system protein TolQ	0	0	0	0	0	0	2	0	0	2	2	0	6
Zinc-type alcohol dehydrogenase-like protein	0	0	0	0	0	0	0	0	0	4	2	0	6
Beta-barrel assembly-enhancing protease	0	2	0	0	0	0	1	2	0	0	0	1	6
B-type flagellar hook-associated protein 2	0	0	0	0	0	0	2	2	1	0	0	1	6
Nuclease SbcCD subunit D	2	0	0	0	0	0	0	1	0	1	1	1	6
D-aminoacyl-tRNA deacylase	0	0	0	0	0	0	2	0	2	0	0	2	6
DEAD-box ATP-dependent RNA helicase CshA	0	0	0	0	0	0	2	0	2	0	0	2	6
Disulfide bond formation protein B	0	0	0	0	0	0	2	0	2	0	0	2	6
Putative 4-hydroxy-4-methyl-2-oxoglutarate aldolase	0	0	0	0	2	0	1	0	1	0	0	2	6
putative ferredoxin-like protein	0	0	0	0	0	1	2	0	1	0	0	2	6
putative manganese efflux pump MntP	0	0	0	0	0	0	2	0	2	0	0	2	6
Type I restriction enzyme EcoR124II R protein	0	0	0	0	0	0	0	0	3	0	0	3	6
2-amino-5-chloromuconic acid deaminase	0	0	0	1	2	0	2	0	0	0	0	0	5
50S ribosomal protein L1	0	0	0	0	0	0	1	0	0	2	2	0	5
50S ribosomal protein L10	0	0	0	0	0	0	1	0	0	2	2	0	5
50S ribosomal protein L11	0	0	0	0	0	0	1	0	0	2	2	0	5
50S ribosomal protein L7/L12	0	0	0	0	0	0	1	0	0	2	2	0	5
5-hydroxyisourate hydrolase	0	0	0	0	2	0	2	0	1	0	0	0	5
Bacterioferritin	3	0	0	2	0	0	0	0	0	0	0	0	5
Cobalt-zinc-cadmium resistance protein CzcB	0	0	0	1	4	0	0	0	0	0	0	0	5
DNA-directed RNA polymerase subunit beta	0	0	0	0	0	0	1	0	0	2	2	0	5
D-xylose-proton symporter	2	0	2	0	0	0	0	0	0	0	1	0	5
HTH-type transcriptional activator RhaS	1	0	0	0	0	2	0	0	0	2	0	0	5
IS110 family transposase ISSba19	2	0	0	0	0	0	0	0	0	1	2	0	5
Nucleoid-associated protein YejK	4	0	0	0	0	0	1	0	0	0	0	0	5
Oxamate amidohydrolase proenzyme	0	0	0	1	2	0	2	0	0	0	0	0	5
Protein translocase subunit SecE	0	0	0	0	0	0	1	0	0	2	2	0	5
Single-stranded DNA-binding protein	0	0	0	0	0	0	1	2	0	1	1	0	5
Transcription termination/antitermination protein NusG	0	0	0	0	0	0	1	0	0	2	2	0	5
Ulvan-active sulfatase	0	0	0	0	0	5	0	0	0	0	0	0	5
30S ribosomal protein S12	0	0	0	0	0	0	1	0	0	1	2	1	5
30S ribosomal protein S7	0	0	0	0	0	0	1	0	0	1	2	1	5
ATP-dependent DNA helicase DinG	0	1	1	0	2	0	0	0	0	0	0	1	5
Elongation factor G	0	0	0	0	0	0	1	0	0	1	2	1	5
HTH-type transcriptional regulator RutR	0	0	0	0	2	0	1	0	1	0	0	1	5
Peptide methionine sulfoxide reductase msrA/msrB	2	0	0	0	0	0	0	0	2	0	0	1	5
putative membrane transporter protein YfcA	0	1	1	0	2	0	0	0	0	0	0	1	5
Serine/threonine-protein phosphatase 1	0	0	0	0	0	0	2	0	1	0	0	2	5
tRNA 5-carboxymethoxyuridine methyltransferase	2	0	0	0	0	0	0	1	0	0	0	2	5
30S ribosomal protein S11	0	0	0	0	0	0	1	2	0	1	0	0	4
30S ribosomal protein S13	0	0	0	0	0	0	1	2	0	1	0	0	4
30S ribosomal protein S14	0	0	0	0	0	0	1	2	0	1	0	0	4
30S ribosomal protein S4	0	0	0	0	0	0	1	2	0	1	0	0	4
30S ribosomal protein S5	0	0	0	0	0	0	1	2	0	1	0	0	4
30S ribosomal protein S8	0	0	0	0	0	0	1	2	0	1	0	0	4
3-aminobutyryl-CoA aminotransferase	0	2	0	0	0	0	0	2	0	0	0	0	4
50S ribosomal protein L14	0	0	0	0	0	0	1	2	0	1	0	0	4
50S ribosomal protein L15	0	0	0	0	0	0	1	2	0	1	0	0	4
50S ribosomal protein L17	0	0	0	0	0	0	1	2	0	1	0	0	4
50S ribosomal protein L18	0	0	0	0	0	0	1	2	0	1	0	0	4
50S ribosomal protein L24	0	0	0	0	0	0	1	2	0	1	0	0	4
50S ribosomal protein L30	0	0	0	0	0	0	1	2	0	1	0	0	4
50S ribosomal protein L5	0	0	0	0	0	0	1	2	0	1	0	0	4
50S ribosomal protein L6	0	0	0	0	0	0	1	2	0	1	0	0	4
8-amino-3,8-dideoxy-manno-octulosonate cytidylyltransferase	0	2	0	0	0	0	0	2	0	0	0	0	4
ABC transporter ATP-binding protein NatA	0	2	0	0	0	0	0	2	0	0	0	0	4
ABC transporter permease protein NatB	0	2	0	0	0	0	0	2	0	0	0	0	4
Acetoin utilization protein AcuC	0	1	1	0	2	0	0	0	0	0	0	0	4
Alpha-1,3-galactosidase B	0	0	0	0	0	4	0	0	0	0	0	0	4
Aminomethyltransferase	0	0	0	0	0	0	0	4	0	0	0	0	4
Antitoxin PrlF	0	0	0	0	0	0	0	0	0	2	2	0	4
Arsenical-resistance protein Acr3	0	0	0	0	0	0	2	2	0	0	0	0	4
ATP-dependent zinc metalloprotease FtsH	0	0	0	0	0	0	0	0	0	2	2	0	4
ATP-dependent zinc metalloprotease FtsH 1	0	0	0	0	0	0	4	0	0	0	0	0	4
Carboxy-S-adenosyl-L-methionine synthase	2	0	0	0	0	0	0	1	0	1	0	0	4
Competence protein ComM	4	0	0	0	0	0	0	0	0	0	0	0	4
Copper transport protein YcnJ	2	2	0	0	0	0	0	0	0	0	0	0	4
D-inositol-3-phosphate glycosyltransferase	0	4	0	0	0	0	0	0	0	0	0	0	4
DNA ligase	0	0	0	0	0	0	0	0	0	2	2	0	4
DNA replication and repair protein RecF	0	0	0	1	1	0	0	2	0	0	0	0	4
DNA-directed RNA polymerase subunit alpha	0	0	0	0	0	0	1	2	0	1	0	0	4
dTDP-4-amino-4,6-dideoxy-D-glucose acyltransferase	0	2	0	0	0	0	0	2	0	0	0	0	4
dTDP-4-amino-4,6-dideoxy-D-glucose transaminase	0	2	0	0	0	0	0	2	0	0	0	0	4
Flavodoxin/ferredoxin--NADP reductase	2	0	0	1	0	0	1	0	0	0	0	0	4
Glycerol kinase	0	0	0	0	0	0	0	0	0	2	2	0	4
Glycerol uptake facilitator protein	0	0	0	0	0	0	0	0	0	2	2	0	4
HTH-type transcriptional regulator CysL	0	0	0	0	0	0	4	0	0	0	0	0	4
Inner membrane protein YdjM	0	0	0	0	0	0	0	0	0	2	2	0	4
Integration host factor subunit alpha	0	0	0	0	0	0	0	0	0	2	2	0	4
Integration host factor subunit beta	0	0	0	0	0	0	0	0	0	2	2	0	4
IS200/IS605 family transposase ISCbo8	0	0	0	0	0	0	0	0	0	1	3	0	4
IS3 family transposase ISAisp2	0	2	0	2	0	0	0	0	0	0	0	0	4
IS3 family transposase ISAs33	0	2	0	0	0	0	0	2	0	0	0	0	4
IS4 family transposase ISPcc1	0	0	0	0	0	0	0	0	0	2	2	0	4
IS481 family transposase ISAzs36	0	0	0	0	0	0	0	0	0	0	4	0	4
IS91 family transposase ISTha3	4	0	0	0	0	0	0	0	0	0	0	0	4
Lambda-carrageenase	0	0	0	0	0	4	0	0	0	0	0	0	4
Mercuric reductase	2	0	0	0	0	0	2	0	0	0	0	0	4
Mercuric transport protein MerT	2	0	0	0	0	0	2	0	0	0	0	0	4
Mercuric transport protein periplasmic component	2	0	0	0	0	0	2	0	0	0	0	0	4
N-acetyl-alpha-D-glucosaminyl L-malate deacetylase 1	0	2	0	0	0	0	0	2	0	0	0	0	4
N-acetylgalactosamine-6-O-sulfatase	0	0	0	0	0	4	0	0	0	0	0	0	4
NADPH-dependent FMN reductase ArsH	0	0	0	0	0	0	2	2	0	0	0	0	4
PCP degradation transcriptional activation protein	0	0	0	0	0	0	0	0	0	2	2	0	4
Phosphate-import permease protein PhnE	0	0	0	0	0	0	4	0	0	0	0	0	4
Phosphonate dehydrogenase	0	0	0	0	0	0	4	0	0	0	0	0	4
Protein translocase subunit SecY	0	0	0	0	0	0	1	2	0	1	0	0	4
Putative ATP-dependent DNA helicase YjcD	0	0	0	0	0	0	0	0	0	2	2	0	4
putative oxidoreductase	0	0	0	0	0	0	0	0	0	2	2	0	4
putative phosphite transport system-binding protein PtxB	0	0	0	0	0	0	4	0	0	0	0	0	4
Ribonuclease toxin YhaV	0	0	0	0	0	0	0	0	0	2	2	0	4
Secretin XpsD	0	2	0	0	0	0	0	2	0	0	0	0	4
Sensor protein TorS	0	0	0	0	0	0	0	0	0	2	2	0	4
Signal peptidase I	0	0	0	0	0	0	0	0	0	2	2	0	4
Small-conductance mechanosensitive channel	0	2	0	0	0	0	0	2	0	0	0	0	4
Thiol:disulfide interchange protein DsbD	0	0	0	0	0	0	0	0	0	2	2	0	4
TorCAD operon transcriptional regulatory protein TorR	0	0	0	0	0	0	0	0	0	2	2	0	4
Type 3 secretion system secretin	0	2	0	0	0	0	0	2	0	0	0	0	4
Type II secretion system protein E	0	2	0	0	0	0	0	2	0	0	0	0	4
Type II secretion system protein F	0	2	0	0	0	0	0	2	0	0	0	0	4
Type II secretion system protein G	0	2	0	0	0	0	0	2	0	0	0	0	4
UDP-2,4-diacetamido-2,4, 6-trideoxy-beta-L-altropyranose hydrolase	0	2	0	0	0	0	0	2	0	0	0	0	4
Uric acid degradation bifunctional protein	0	0	0	0	2	0	2	0	0	0	0	0	4
Vitamin B12 import ATP-binding protein BtuD	0	0	0	0	0	0	4	0	0	0	0	0	4
putative protein YaeQ	0	0	0	0	2	0	0	0	1	0	0	1	4
Type I restriction enzyme EcoKI M protein	0	0	2	0	0	0	0	0	1	0	0	1	4
Uracil phosphoribosyltransferase	0	0	0	0	0	0	0	1	2	0	0	1	4
ATP-dependent RNA helicase RhlE	0	0	2	0	0	0	0	0	0	0	0	2	4
Lactoylglutathione lyase	0	0	0	0	0	0	1	0	1	0	0	2	4
L-threonine 3-dehydrogenase	0	0	0	0	0	0	1	0	1	0	0	2	4
NADPH:quinone oxidoreductase MdaB	0	0	0	0	0	0	1	0	1	0	0	2	4
Protein/nucleic acid deglycase HchA	0	0	0	0	0	0	1	0	1	0	0	2	4
Transposon Tn7 transposition protein TnsA	0	0	0	0	0	0	0	0	2	0	0	2	4
Transposon Tn7 transposition protein TnsB	0	0	0	0	0	0	0	0	2	0	0	2	4
Transposon Tn7 transposition protein TnsC	0	0	0	0	0	0	0	0	2	0	0	2	4
Transposon Tn7 transposition protein TnsE	0	0	0	0	0	0	0	0	2	0	0	2	4
1-deoxyxylulose-5-phosphate synthase YajO	0	0	0	0	0	0	0	0	0	3	0	0	3
2,3,4,5-tetrahydropyridine-2,6-dicarboxylate N-acetyltransferase	0	2	0	0	0	0	0	0	1	0	0	0	3
2,3-dehydroadipyl-CoA hydratase	0	0	0	0	0	0	0	2	1	0	0	0	3
7-methyl-GTP pyrophosphatase	2	0	0	0	0	0	1	0	0	0	0	0	3
Antitoxin RelB	0	0	0	0	0	0	0	0	0	2	1	0	3
Aspartate-semialdehyde dehydrogenase 2	0	0	2	0	0	0	0	0	1	0	0	0	3
ATP-dependent RNA helicase RhlB	0	0	0	0	0	1	0	2	0	0	0	0	3
B-type flagellin	0	0	0	0	0	0	0	3	0	0	0	0	3
Cytochrome c oxidase assembly protein CtaG	0	0	0	0	0	0	2	0	0	1	0	0	3
Cytochrome c oxidase subunit 1	0	0	0	0	0	0	2	0	0	1	0	0	3
Cytochrome c oxidase subunit 3	0	0	0	0	0	0	2	0	0	1	0	0	3
DNA-directed RNA polymerase subunit beta'	0	0	0	0	0	0	1	0	0	0	2	0	3
Dodecaprenyl-phosphate galacturonate synthase	0	0	0	0	0	0	1	0	0	0	2	0	3
Endonuclease III	0	0	0	2	1	0	0	0	0	0	0	0	3
Erythronate-4-phosphate dehydrogenase	0	0	2	0	0	0	0	0	1	0	0	0	3
Glucose-1-phosphate thymidylyltransferase 2	0	1	0	0	0	0	0	2	0	0	0	0	3
Glycerol-3-phosphate regulon repressor	0	0	0	0	0	0	0	0	0	2	1	0	3
Glycerophosphodiester phosphodiesterase	0	0	0	0	0	0	0	2	1	0	0	0	3
Glycine cleavage system transcriptional activator	1	0	0	0	0	0	0	0	0	2	0	0	3
Guanine deaminase	0	0	0	0	1	0	1	0	1	0	0	0	3
Heme A synthase	0	0	0	0	0	0	2	0	0	1	0	0	3
HTH-type transcriptional regulator GltR	0	2	0	0	0	0	0	0	0	0	1	0	3
HTH-type transcriptional regulator MalT	0	0	2	0	0	0	0	0	1	0	0	0	3
IS110 family transposase ISShwo5	0	0	0	0	0	0	2	0	1	0	0	0	3
Kappa-carrageenase	0	0	0	0	0	3	0	0	0	0	0	0	3
Large ribosomal RNA subunit accumulation protein YceD	2	0	0	0	0	0	1	0	0	0	0	0	3
Long-chain-aldehyde dehydrogenase	1	0	0	0	0	0	0	0	0	2	0	0	3
Nickel and cobalt resistance protein CnrA	0	0	0	0	1	0	0	2	0	0	0	0	3
Nitronate monooxygenase	0	2	0	0	0	0	0	0	0	0	1	0	3
Outer membrane lipoprotein Blc	2	0	0	0	0	0	0	1	0	0	0	0	3
Pesticin receptor	0	0	2	0	0	0	0	0	1	0	0	0	3
Phytochrome-like protein cph2	0	0	0	0	0	0	2	0	0	1	0	0	3
Protein ChrB	0	0	0	0	0	0	0	0	0	3	0	0	3
Pseudaminic acid synthase	0	0	0	0	0	0	2	0	1	0	0	0	3
putative peptidase	1	0	0	0	0	0	0	0	0	2	0	0	3
putative sensor histidine kinase TcrY	0	0	0	0	0	0	0	0	0	2	1	0	3
putative signaling protein	0	0	0	0	0	0	0	0	0	1	2	0	3
Pyrophosphatase PpaX	0	0	0	0	0	0	3	0	0	0	0	0	3
Restriction enzyme BgcI subunit alpha	0	0	0	0	0	0	0	0	0	1	2	0	3
Restriction enzyme BgcI subunit beta	0	0	0	0	0	0	0	0	0	1	2	0	3
Ribonuclease E	2	0	0	0	0	0	1	0	0	0	0	0	3
Ribonuclease R	0	0	0	0	0	0	0	2	1	0	0	0	3
Ribosomal large subunit pseudouridine synthase C	2	0	0	0	0	0	1	0	0	0	0	0	3
Sensor histidine kinase DesK	0	0	0	0	0	0	0	2	1	0	0	0	3
Serine/threonine-protein kinase toxin HipA	1	0	0	2	0	0	0	0	0	0	0	0	3
S-formylglutathione hydrolase YeiG	2	0	0	0	0	0	0	0	0	0	1	0	3
Thiol-disulfide oxidoreductase ResA	2	0	0	0	0	0	0	0	0	1	0	0	3
Tol-Pal system protein TolR	0	0	0	0	0	0	1	0	0	1	1	0	3
Toxin RTX-I translocation ATP-binding protein	0	0	0	0	2	0	0	0	1	0	0	0	3
Transcriptional regulatory protein DesR	0	0	0	0	0	0	0	2	1	0	0	0	3
UDP-4-amino-4-deoxy-L-arabinose--oxoglutarate aminotransferase	0	1	0	0	0	0	0	1	1	0	0	0	3
UDP-N-acetylglucosamine--N-acetylmuramyl- (pentapeptide) pyrophosphoryl-undecaprenol N-acetylglucosamine transferase	0	2	0	0	0	0	0	0	1	0	0	0	3
Undecaprenyl phosphate-alpha-4-amino-4-deoxy-L-arabinose arabinosyl transferase	0	0	0	0	0	0	1	0	0	0	2	0	3
6-phosphogluconate phosphatase	0	0	0	0	1	0	0	0	1	0	0	1	3
Catalase	0	0	0	0	1	0	0	0	1	0	0	1	3
Cyclic di-GMP phosphodiesterase response regulator RpfG	0	0	0	0	0	0	0	0	0	1	1	1	3
IS481 family transposase ISVch1	0	0	0	0	0	0	1	0	1	0	0	1	3
Modification methylase Eco57IB	0	0	0	0	0	0	0	0	2	0	0	1	3
Nitrite reductase (NADH) small subunit	0	0	0	0	0	0	0	0	1	1	0	1	3
Sporulation kinase E	0	0	0	0	0	0	0	0	0	1	1	1	3
(6-4) photolyase	2	0	0	0	0	0	0	0	0	0	0	0	2
10 kDa chaperonin	0	0	2	0	0	0	0	0	0	0	0	0	2
23S rRNA (guanosine-2'-O-)-methyltransferase RlmB	0	0	0	0	0	0	0	2	0	0	0	0	2
2-keto-4-pentenoate hydratase	0	0	0	0	0	2	0	0	0	0	0	0	2
3'(2'),5'-bisphosphate nucleotidase CysQ	0	0	0	0	0	0	0	2	0	0	0	0	2
30S ribosomal protein S15	2	0	0	0	0	0	0	0	0	0	0	0	2
30S ribosomal protein S9	0	0	0	0	0	0	0	2	0	0	0	0	2
3'3'-cGAMP-specific phosphodiesterase 2	0	0	0	0	0	0	0	0	0	1	1	0	2
50S ribosomal protein L13	0	0	0	0	0	0	0	2	0	0	0	0	2
60 kDa chaperonin	0	0	2	0	0	0	0	0	0	0	0	0	2
Acetaldehyde dehydrogenase 2	0	0	0	0	0	0	0	0	0	2	0	0	2
Acetyl-coenzyme A carboxylase carboxyl transferase subunit beta	0	0	2	0	0	0	0	0	0	0	0	0	2
Adaptive-response sensory-kinase SasA	0	0	0	0	2	0	0	0	0	0	0	0	2
ADP compounds hydrolase NudE	0	0	0	0	0	0	0	2	0	0	0	0	2
Aerobic glycerol-3-phosphate dehydrogenase	0	0	0	0	0	0	0	0	0	2	0	0	2
Agmatinase	0	0	0	0	2	0	0	0	0	0	0	0	2
Amidophosphoribosyltransferase	0	0	2	0	0	0	0	0	0	0	0	0	2
Ammonia monooxygenase gamma subunit	0	0	0	0	0	0	0	2	0	0	0	0	2
Anaerobic nitric oxide reductase transcription regulator NorR	0	0	2	0	0	0	0	0	0	0	0	0	2
Arsenic resistance transcriptional regulator ArsR1	0	0	0	0	0	0	2	0	0	0	0	0	2
ATPase RavA	0	0	2	0	0	0	0	0	0	0	0	0	2
ATP-dependent Clp protease ATP-binding subunit ClpX	0	0	2	0	0	0	0	0	0	0	0	0	2
ATP-dependent Clp protease proteolytic subunit	0	0	2	0	0	0	0	0	0	0	0	0	2
Bacterioferritin-associated ferredoxin	2	0	0	0	0	0	0	0	0	0	0	0	2
Beta-galactosidase BoGH2A	0	0	0	0	0	2	0	0	0	0	0	0	2
Beta-glucanase	0	0	0	0	0	0	0	0	0	0	2	0	2
Bifunctional NAD(P)H-hydrate repair enzyme Nnr	0	0	2	0	0	0	0	0	0	0	0	0	2
Bifunctional protein FolD protein	0	0	2	0	0	0	0	0	0	0	0	0	2
Catabolite control protein A	2	0	0	0	0	0	0	0	0	0	0	0	2
Cell division protein DedD	0	0	2	0	0	0	0	0	0	0	0	0	2
Cell division protein ZapE	0	0	0	0	0	0	0	2	0	0	0	0	2
Chaperedoxin	0	0	0	0	0	0	1	0	0	0	1	0	2
Chaperone modulatory protein CbpM	0	0	0	0	0	0	2	0	0	0	0	0	2
Chemotaxis protein CheA	0	0	0	0	2	0	0	0	0	0	0	0	2
Chemotaxis protein CheY	0	0	0	0	2	0	0	0	0	0	0	0	2
Cobalt-zinc-cadmium resistance protein CzcC	0	0	0	0	0	0	0	0	2	0	0	0	2
Cold shock-like protein CspLA	0	0	0	0	0	0	0	0	0	1	1	0	2
Colicin V production protein	0	0	2	0	0	0	0	0	0	0	0	0	2
CRISPR-associated protein Csy3	2	0	0	0	0	0	0	0	0	0	0	0	2
Curved DNA-binding protein	0	0	0	0	0	0	2	0	0	0	0	0	2
Cysteine desulfurase IscS	2	0	0	0	0	0	0	0	0	0	0	0	2
Cysteine--tRNA ligase	0	0	2	0	0	0	0	0	0	0	0	0	2
Cytochrome b	0	0	0	0	0	0	0	2	0	0	0	0	2
Cytochrome b561	2	0	0	0	0	0	0	0	0	0	0	0	2
D-alanine--D-alanine ligase	0	0	0	2	0	0	0	0	0	0	0	0	2
Deoxyuridine 5'-triphosphate nucleotidohydrolase	0	0	0	0	0	0	0	2	0	0	0	0	2
Dihydrofolate synthase/folylpolyglutamate synthase	0	0	2	0	0	0	0	0	0	0	0	0	2
D-inositol 3-phosphate glycosyltransferase	0	2	0	0	0	0	0	0	0	0	0	0	2
DNA helicase II	0	0	0	0	0	0	0	2	0	0	0	0	2
DNA topoisomerase 3	0	0	0	0	0	0	2	0	0	0	0	0	2
DnaA initiator-associating protein DiaA	0	0	0	0	0	0	0	2	0	0	0	0	2
DNA-invertase hin	0	0	0	0	0	0	0	0	0	2	0	0	2
Endonuclease-1	0	0	0	0	0	0	0	0	0	0	2	0	2
Extracellular deoxyribonuclease	0	0	0	0	0	0	2	0	0	0	0	0	2
Fe(3+) dicitrate transport protein FecA	0	0	0	0	0	0	0	2	0	0	0	0	2
Flagellum site-determining protein YlxH	0	0	0	0	2	0	0	0	0	0	0	0	2
Galactokinase	0	0	0	0	0	2	0	0	0	0	0	0	2
Glyceraldehyde-3-phosphate dehydrogenase 3	0	0	0	0	0	0	2	0	0	0	0	0	2
Glycine betaine transporter BetL	2	0	0	0	0	0	0	0	0	0	0	0	2
Glycine cleavage system H protein	0	0	0	0	0	0	0	2	0	0	0	0	2
Glycine dehydrogenase (decarboxylating)	0	0	0	0	0	0	0	2	0	0	0	0	2
GMP/IMP nucleotidase YrfG	0	0	0	0	0	0	0	2	0	0	0	0	2
GTP 3',8-cyclase	0	0	0	0	0	2	0	0	0	0	0	0	2
Haloalkane dehalogenase	0	0	2	0	0	0	0	0	0	0	0	0	2
HTH-type transcriptional activator RhaR	0	0	0	0	0	2	0	0	0	0	0	0	2
HTH-type transcriptional regulator GalS	0	0	0	0	0	2	0	0	0	0	0	0	2
HTH-type transcriptional regulator GltC	0	0	0	0	0	0	0	2	0	0	0	0	2
HTH-type transcriptional regulator IpsA	0	0	0	0	0	0	0	0	0	2	0	0	2
HTH-type transcriptional regulator IscR	2	0	0	0	0	0	0	0	0	0	0	0	2
HTH-type transcriptional regulator YhaJ	0	0	0	0	0	2	0	0	0	0	0	0	2
Inner membrane protein YnjF	1	0	0	0	0	0	0	0	0	1	0	0	2
Inner membrane protein YohC	0	0	2	0	0	0	0	0	0	0	0	0	2
Iron-binding protein IscA	2	0	0	0	0	0	0	0	0	0	0	0	2
Iron-sulfur cluster assembly scaffold protein IscU	2	0	0	0	0	0	0	0	0	0	0	0	2
IS1182 family transposase ISCps6	0	0	0	0	0	0	2	0	0	0	0	0	2
IS200/IS605 family transposase ISMdi15	2	0	0	0	0	0	0	0	0	0	0	0	2
IS3 family transposase ISSpe1	0	0	0	0	0	0	0	2	0	0	0	0	2
IS30 family transposase ISAhy3	0	0	0	0	2	0	0	0	0	0	0	0	2
IS30 family transposase ISCfr4	0	0	2	0	0	0	0	0	0	0	0	0	2
IS30 family transposase ISMae39	0	0	0	2	0	0	0	0	0	0	0	0	2
IS4 family transposase ISPlu9	0	0	0	0	0	0	0	0	0	2	0	0	2
ISAs1 family transposase ISPin4	0	0	0	0	0	0	2	0	0	0	0	0	2
ISL3 family transposase ISStma11	0	0	0	0	0	0	2	0	0	0	0	0	2
Lipoprotein NlpI	2	0	0	0	0	0	0	0	0	0	0	0	2
Lon protease	0	0	2	0	0	0	0	0	0	0	0	0	2
Luminescence regulatory protein LuxO	2	0	0	0	0	0	0	0	0	0	0	0	2
Metal cation efflux system protein CzcD	0	0	0	0	0	0	2	0	0	0	0	0	2
Methionine aminopeptidase	2	0	0	0	0	0	0	0	0	0	0	0	2
mRNA interferase toxin RelE	0	0	0	0	0	0	0	0	0	1	1	0	2
NADPH dehydrogenase	0	0	0	0	0	0	0	0	0	2	0	0	2
Nitrate regulatory protein	0	0	0	0	1	0	0	0	0	1	0	0	2
Nitrite reductase [NAD(P)H]	0	0	0	0	0	0	0	0	0	2	0	0	2
Nitrogen regulatory protein P-II	2	0	0	0	0	0	0	0	0	0	0	0	2
Penicillin-binding protein activator LpoA	0	0	0	0	0	0	0	2	0	0	0	0	2
Peptidyl-prolyl cis-trans isomerase B	0	0	2	0	0	0	0	0	0	0	0	0	2
Petrobactin-binding protein YclQ	0	0	0	0	0	0	0	0	0	1	1	0	2
Phage shock protein A	0	0	2	0	0	0	0	0	0	0	0	0	2
Phosphoglucosamine mutase	0	0	2	0	0	0	0	0	0	0	0	0	2
Phosphoglycolate phosphatase	2	0	0	0	0	0	0	0	0	0	0	0	2
PI protein	0	0	0	0	0	0	0	0	0	1	1	0	2
Polyribonucleotide nucleotidyltransferase	2	0	0	0	0	0	0	0	0	0	0	0	2
Protein phosphatase CheZ	0	0	0	0	2	0	0	0	0	0	0	0	2
Protein SrpB	2	0	0	0	0	0	0	0	0	0	0	0	2
Protein ViaA	0	0	2	0	0	0	0	0	0	0	0	0	2
Protein YnjB	1	0	0	0	0	0	0	0	0	1	0	0	2
Protein YrdA	0	0	0	0	0	0	0	1	0	1	0	0	2
Protein-export membrane protein SecG	0	0	2	0	0	0	0	0	0	0	0	0	2
Protoheme IX farnesyltransferase	0	0	0	0	0	0	1	0	0	1	0	0	2
Proton/glutamate-aspartate symporter	0	0	0	0	0	0	0	0	0	2	0	0	2
putative BsuMI modification methylase subunit YdiO	0	0	0	0	0	0	2	0	0	0	0	0	2
Putative esterase	0	0	0	0	0	0	2	0	0	0	0	0	2
putative glycine betaine transporter	2	0	0	0	0	0	0	0	0	0	0	0	2
putative hydrolase YcaC	0	0	0	0	0	2	0	0	0	0	0	0	2
Putative methyl-accepting chemotaxis protein YoaH	0	0	0	0	0	0	0	2	0	0	0	0	2
Raffinose permease	2	0	0	0	0	0	0	0	0	0	0	0	2
Replication protein RepA	0	0	0	2	0	0	0	0	0	0	0	0	2
Response regulator MprA	2	0	0	0	0	0	0	0	0	0	0	0	2
Ribokinase	2	0	0	0	0	0	0	0	0	0	0	0	2
Ribosomal RNA small subunit methyltransferase I	0	0	0	0	0	0	0	2	0	0	0	0	2
Ribosomal RNA small subunit methyltransferase J	2	0	0	0	0	0	0	0	0	0	0	0	2
Ribosome maturation factor RimP	2	0	0	0	0	0	0	0	0	0	0	0	2
Ribosome-binding factor A	2	0	0	0	0	0	0	0	0	0	0	0	2
RNA polymerase sigma factor FliA	0	0	0	0	2	0	0	0	0	0	0	0	2
RNA polymerase-associated protein RapA	0	0	0	0	0	0	1	1	0	0	0	0	2
S-(hydroxymethyl)glutathione dehydrogenase	2	0	0	0	0	0	0	0	0	0	0	0	2
SCO1 protein	0	0	0	0	0	0	1	0	0	1	0	0	2
Serine/threonine-protein kinase PknD	0	0	0	0	0	2	0	0	0	0	0	0	2
Shikimate dehydrogenase (NADP(+))	0	0	0	0	0	0	0	1	0	1	0	0	2
Signal recognition particle receptor FtsY	0	0	0	0	2	0	0	0	0	0	0	0	2
Siroheme synthase	0	0	0	0	0	0	0	0	0	2	0	0	2
Small heat shock protein IbpA	2	0	0	0	0	0	0	0	0	0	0	0	2
Sodium/glucose cotransporter	0	0	0	0	0	2	0	0	0	0	0	0	2
Soluble pyridine nucleotide transhydrogenase	1	0	0	0	0	0	0	0	0	1	0	0	2
Sporulation initiation inhibitor protein Soj	0	0	0	0	0	0	2	0	0	0	0	0	2
Stringent starvation protein A	0	0	0	0	0	0	0	2	0	0	0	0	2
Stringent starvation protein B	0	0	0	0	0	0	0	2	0	0	0	0	2
Sucrose phosphorylase	0	0	0	0	0	0	0	0	0	2	0	0	2
Thiamine kinase	0	2	0	0	0	0	0	0	0	0	0	0	2
Thioesterase 1/protease 1/lysophospholipase L1	0	0	0	0	2	0	0	0	0	0	0	0	2
Thioredoxin 1	0	0	0	0	0	0	0	2	0	0	0	0	2
Thymidylate kinase	0	0	0	0	0	2	0	0	0	0	0	0	2
TonB-dependent receptor P26	2	0	0	0	0	0	0	0	0	0	0	0	2
Transcription termination factor Rho	0	0	0	0	0	0	0	2	0	0	0	0	2
Transcription termination/antitermination protein NusA	2	0	0	0	0	0	0	0	0	0	0	0	2
Transcription-repair-coupling factor	0	0	0	0	0	0	0	0	2	0	0	0	2
Translation initiation factor IF-2	2	0	0	0	0	0	0	0	0	0	0	0	2
Translation initiation factor IF-3	0	0	0	0	0	0	0	0	0	0	2	0	2
Transposon gamma-delta resolvase	0	0	0	0	0	0	2	0	0	0	0	0	2
Trigger factor	0	0	2	0	0	0	0	0	0	0	0	0	2
Triosephosphate isomerase	0	0	2	0	0	0	0	0	0	0	0	0	2
tRNA (cytidine/uridine-2'-O-)-methyltransferase TrmJ	2	0	0	0	0	0	0	0	0	0	0	0	2
tRNA pseudouridine synthase A	0	0	2	0	0	0	0	0	0	0	0	0	2
tRNA pseudouridine synthase B	2	0	0	0	0	0	0	0	0	0	0	0	2
tRNA(Met) cytidine acetyltransferase TmcA	0	0	0	0	0	0	0	2	0	0	0	0	2
tRNA-dihydrouridine(20/20a) synthase	0	0	2	0	0	0	0	0	0	0	0	0	2
Type I secretion system membrane fusion protein PrsE	0	0	0	0	2	0	0	0	0	0	0	0	2
Type-1 restriction enzyme R protein	0	0	0	0	0	0	0	0	0	0	2	0	2
Ubiquinol-cytochrome c reductase iron-sulfur subunit	0	0	0	0	0	0	0	2	0	0	0	0	2
UDP-2,3-diacylglucosamine hydrolase	0	0	2	0	0	0	0	0	0	0	0	0	2
UDP-N-acetylglucosamine 4,6-dehydratase (inverting)	0	1	0	0	0	0	0	1	0	0	0	0	2
Undecaprenyl-phosphate alpha-N-acetylglucosaminyl 1-phosphate transferase	0	2	0	0	0	0	0	0	0	0	0	0	2
Virulence regulon transcriptional activator VirB	0	0	0	0	0	0	0	0	2	0	0	0	2
Zinc uptake regulation protein	0	0	2	0	0	0	0	0	0	0	0	0	2
Aromatic amino acid exporter YddG	0	0	0	0	0	0	0	0	1	0	0	1	2
Ferrochelatase	0	0	0	0	0	0	0	0	0	0	1	1	2
p-hydroxybenzoic acid efflux pump subunit AaeA	0	0	0	0	0	0	0	0	1	0	0	1	2
Transcriptional regulatory protein ZraR	0	0	0	0	0	0	0	0	1	0	0	1	2
Minor extracellular protease Epr	0	0	0	0	0	0	0	0	0	0	0	2	2
1,4-beta-D-glucan glucohydrolase	0	0	0	0	0	0	0	0	0	0	1	0	1
2-hydroxypropyl-CoM lyase	0	0	0	1	0	0	0	0	0	0	0	0	1
2-nitroimidazole transporter	0	0	0	0	0	0	0	0	0	1	0	0	1
4,5-DOPA dioxygenase extradiol	1	0	0	0	0	0	0	0	0	0	0	0	1
50S ribosomal protein L20	0	0	0	0	0	0	0	0	0	0	1	0	1
50S ribosomal protein L34	0	0	0	0	1	0	0	0	0	0	0	0	1
50S ribosomal protein L35	0	0	0	0	0	0	0	0	0	0	1	0	1
50S ribosomal protein L36	0	0	0	0	0	0	0	0	0	1	0	0	1
Aldose sugar dehydrogenase YliI	0	0	0	0	0	0	0	0	1	0	0	0	1
Amino-acid carrier protein AlsT	0	0	0	1	0	0	0	0	0	0	0	0	1
Antitoxin ParD1	0	0	0	0	0	0	0	0	0	1	0	0	1
Apolipoprotein N-acyltransferase	0	0	0	0	0	0	0	0	0	1	0	0	1
Arylsulfatase	0	0	0	0	0	1	0	0	0	0	0	0	1
ATP-dependent DNA helicase Rep	0	0	0	1	0	0	0	0	0	0	0	0	1
Beta sliding clamp	0	0	0	0	1	0	0	0	0	0	0	0	1
Catalase C	0	0	0	0	0	0	0	0	0	1	0	0	1
Chromosomal replication initiator protein DnaA	0	0	0	0	1	0	0	0	0	0	0	0	1
CMP-N,N'-diacetyllegionaminic acid synthase	0	0	0	0	0	0	0	0	1	0	0	0	1
Cold shock protein CspV	0	0	0	0	0	0	0	0	0	1	0	0	1
Colicin I receptor	0	0	0	0	0	0	0	0	0	1	0	0	1
Cryptochrome DASH	0	0	0	0	0	0	0	0	0	0	1	0	1
D-beta-hydroxybutyrate dehydrogenase	0	0	0	0	0	0	0	0	1	0	0	0	1
Dipeptidyl aminopeptidase BIII	0	0	1	0	0	0	0	0	0	0	0	0	1
DNA gyrase subunit A	0	0	0	0	0	0	0	0	1	0	0	0	1
DNA gyrase subunit B	0	0	0	0	1	0	0	0	0	0	0	0	1
Electron transfer flavoprotein-ubiquinone oxidoreductase	0	0	0	0	0	0	0	0	0	0	1	0	1
Fatty acid metabolism regulator protein	0	0	0	0	0	0	1	0	0	0	0	0	1
Fe(3+) ions import ATP-binding protein FbpC	1	0	0	0	0	0	0	0	0	0	0	0	1
FKBP-type 22 kDa peptidyl-prolyl cis-trans isomerase	0	0	0	0	0	0	0	0	1	0	0	0	1
Flavohemoprotein	0	0	0	0	0	0	0	0	0	1	0	0	1
Formimidoylglutamase	0	0	0	0	1	0	0	0	0	0	0	0	1
Fructose-1,6-bisphosphatase class 1	0	0	0	1	0	0	0	0	0	0	0	0	1
Fructose-bisphosphate aldolase class 2	0	0	0	1	0	0	0	0	0	0	0	0	1
Glutamate racemase	0	0	0	0	1	0	0	0	0	0	0	0	1
Glutaredoxin 4	0	0	0	0	0	0	0	0	1	0	0	0	1
GMP synthase [glutamine-hydrolyzing]	0	0	0	0	0	0	0	0	0	0	1	0	1
Group 2 truncated hemoglobin YjbI	0	0	0	0	0	0	0	0	0	1	0	0	1
Guanosine-5'-triphosphate,3'-diphosphate pyrophosphatase	0	0	0	0	1	0	0	0	0	0	0	0	1
High-affinity branched-chain amino acid transport ATP-binding protein LivF	0	0	0	0	1	0	0	0	0	0	0	0	1
Homogentisate 1,2-dioxygenase	0	0	0	0	0	0	0	0	1	0	0	0	1
Homoserine O-acetyltransferase	0	0	0	0	0	0	0	0	1	0	0	0	1
HTH domain-truncated transcriptional regulator QseD	0	0	0	0	0	0	0	0	0	1	0	0	1
HTH-type transcriptional regulator GalR	0	0	0	0	0	0	0	0	0	0	1	0	1
HTH-type transcriptional regulator NimR	0	0	0	0	0	0	0	0	0	1	0	0	1
Hydroxyacylglutathione hydrolase GloC	0	0	0	0	0	0	0	0	0	0	1	0	1
Inner membrane transport protein YajR	0	0	0	0	0	0	0	1	0	0	0	0	1
IS110 family transposase ISCps1	0	0	0	0	0	0	0	0	0	1	0	0	1
IS1182 family transposase ISMac2	1	0	0	0	0	0	0	0	0	0	0	0	1
IS200/IS605 family transposase ISCARN6	0	0	0	0	0	0	0	0	0	1	0	0	1
IS21 family transposase ISShfr5	0	0	0	0	0	0	0	0	0	1	0	0	1
IS3 family transposase ISMex33	0	0	0	0	0	0	0	0	0	1	0	0	1
IS4 family transposase ISShvi2	0	0	0	0	1	0	0	0	0	0	0	0	1
IS66 family transposase ISPsy43	0	0	0	0	0	0	0	0	1	0	0	0	1
ISL3 family transposase ISPpu12	0	0	0	0	0	0	0	0	0	1	0	0	1
Isonitrile hydratase	0	0	0	1	0	0	0	0	0	0	0	0	1
Isoprimeverose transporter	0	0	0	0	0	0	0	0	0	0	1	0	1
K(+)/H(+) antiporter NhaP2	0	1	0	0	0	0	0	0	0	0	0	0	1
KHG/KDPG aldolase	0	0	0	1	0	0	0	0	0	0	0	0	1
Lipopolysaccharide export system ATP-binding protein LptB	0	0	0	0	1	0	0	0	0	0	0	0	1
Magnesium and cobalt efflux protein CorC	0	0	0	0	0	0	0	0	0	1	0	0	1
Maleylpyruvate isomerase	0	0	0	0	0	0	0	0	1	0	0	0	1
Maltoporin	1	0	0	0	0	0	0	0	0	0	0	0	1
N-acetylcysteine deacetylase	0	0	0	0	0	0	0	0	0	1	0	0	1
N-acetyldiaminopimelate deacetylase	0	0	0	0	0	0	0	0	0	0	1	0	1
Organic hydroperoxide resistance transcriptional regulator	0	0	0	0	0	0	0	0	1	0	0	0	1
Peptidyl-prolyl cis-trans isomerase D	0	0	0	0	0	0	0	0	1	0	0	0	1
Phosphoserine aminotransferase	0	0	0	0	0	0	0	0	1	0	0	0	1
Plasmid partition protein A	0	0	0	0	0	1	0	0	0	0	0	0	1
Polyamine aminopropyltransferase	0	0	0	0	0	0	0	0	0	0	1	0	1
Prophage integrase IntS	0	0	0	0	0	0	0	0	0	0	1	0	1
Protein SlyX	0	0	0	0	0	0	0	0	0	0	1	0	1
Protein TraC	0	0	0	0	0	0	0	0	0	0	1	0	1
Protein translocase subunit SecD	0	0	0	1	0	0	0	0	0	0	0	0	1
Protein translocase subunit SecF	0	0	0	1	0	0	0	0	0	0	0	0	1
Putative acetyltransferase EpsM	0	0	0	0	0	0	0	0	1	0	0	0	1
Putative D-alanyl-D-alanine carboxypeptidase	0	1	0	0	0	0	0	0	0	0	0	0	1
Putative DNA repair helicase RadD	0	1	0	0	0	0	0	0	0	0	0	0	1
putative HTH-type transcriptional regulator YahB	0	0	0	0	1	0	0	0	0	0	0	0	1
Putative low molecular weight protein-tyrosine-phosphatase	0	1	0	0	0	0	0	0	0	0	0	0	1
Putative nuclease YhcG	0	0	0	0	0	1	0	0	0	0	0	0	1
putative protease SohB	0	0	0	0	0	0	0	0	0	1	0	0	1
putative sugar transferase EpsL	0	0	0	0	0	0	0	0	1	0	0	0	1
Riboflavin biosynthesis protein	0	1	0	0	0	0	0	0	0	0	0	0	1
Riboflavin transporter RibZ	0	0	0	0	0	0	0	0	1	0	0	0	1
Ribonuclease H	0	0	0	0	0	0	1	0	0	0	0	0	1
Ribosomal RNA large subunit methyltransferase H	0	0	0	0	0	0	0	0	0	1	0	0	1
S-formylglutathione hydrolase FrmB	0	0	0	0	0	0	0	0	0	0	1	0	1
Thiamine import ATP-binding protein ThiQ	0	0	0	0	0	0	0	0	0	1	0	0	1
Threonine--tRNA ligase	0	0	0	0	0	0	0	0	0	0	1	0	1
Toxin ParE1	0	0	0	0	0	0	0	0	0	1	0	0	1
Transcriptional activator HlyU	0	0	0	0	0	0	0	0	0	1	0	0	1
Transcriptional regulatory protein OmpR	0	0	0	0	0	0	1	0	0	0	0	0	1
Transmembrane protein EpsG	0	0	0	0	0	0	0	0	1	0	0	0	1
tRNA/tmRNA (uracil-C(5))-methyltransferase	0	0	0	0	1	0	0	0	0	0	0	0	1
tRNA1(Val) (adenine(37)-N6)-methyltransferase	0	0	0	0	0	0	0	0	0	1	0	0	1
Urease accessory protein UreD	0	0	0	0	1	0	0	0	0	0	0	0	1
Urease accessory protein UreE	0	0	0	0	1	0	0	0	0	0	0	0	1
Urease accessory protein UreF	0	0	0	0	1	0	0	0	0	0	0	0	1
Urease accessory protein UreG	0	0	0	0	1	0	0	0	0	0	0	0	1
Urease subunit alpha	0	0	0	0	1	0	0	0	0	0	0	0	1
Urease subunit beta	0	0	0	0	1	0	0	0	0	0	0	0	1
Urease subunit gamma	0	0	0	0	1	0	0	0	0	0	0	0	1
Valine--pyruvate aminotransferase	0	0	0	1	0	0	0	0	0	0	0	0	1
Alcohol dehydrogenase [acceptor]	0	0	0	0	0	0	0	0	0	0	0	1	1
Curli production assembly/transport component CsgE	0	0	0	0	0	0	0	0	0	0	0	1	1
DNA base-flipping protein	0	0	0	0	0	0	0	0	0	0	0	1	1
Flagellar hook-associated protein 1	0	0	0	0	0	0	0	0	0	0	0	1	1
Glycine cleavage system transcriptional repressor	0	0	0	0	0	0	0	0	0	0	0	1	1
HTH-type transcriptional regulator LutR	0	0	0	0	0	0	0	0	0	0	0	1	1
Levansucrase	0	0	0	0	0	0	0	0	0	0	0	1	1
Modulator of FtsH protease HflC	0	0	0	0	0	0	0	0	0	0	0	1	1
Multidrug resistance protein NorM	0	0	0	0	0	0	0	0	0	0	0	1	1
Outer membrane protein assembly factor BamC	0	0	0	0	0	0	0	0	0	0	0	1	1
scyllo-inositol 2-dehydrogenase (NADP(+)) IolU	0	0	0	0	0	0	0	0	0	0	0	1	1
sugar efflux transporter	0	0	0	0	0	0	0	0	0	0	0	1	1
Threonine/homoserine exporter RhtA	0	0	0	0	0	0	0	0	0	0	0	1	1
tRNA-cytidine(32) 2-sulfurtransferase	0	0	0	0	0	0	0	0	0	0	0	1	1
Universal stress protein E	0	0	0	0	0	0	0	0	0	0	0	1	1
Uracil permease	0	0	0	0	0	0	0	0	0	0	0	1	1
