# Supplementary material for: Computational Insight into Intraspecies Distinctions in Pseudoalteromonas distincta: Carotenoid-like Synthesis Traits and Genomic Heterogeneity
Source: Int J Mol Sci. 2023 Feb 19;24(4):4158. doi: 10.3390/ijms24044158 (PMC9966250; doi:10.3390/ijms24044158)
Supplement: Supplementary file 1 [file ijms-24-04158-s001.zip › Table S7_True equal pathways.xlsx]

## Sheet: sum_prediction_equal (1)
unique_pathways	Pseudoalteromonas_arctica_A_37_1_2_GCA_000238395_4	Pseudoalteromonas_distincta_2_2A_13	Pseudoalteromonas_distincta_16_SW_7_GCA_005877035_1	Pseudoalteromonas_distincta_ANT_505_GCA_000212655_3	Pseudoalteromonas_distincta_ATCC700518T_GCA_000814675_1	Pseudoalteromonas_distincta_U2A_GCA_008370225_1	Pseudoalteromonas_elyakovii_SM1926_GCA_007786285_1	Pseudoalteromonas_paragorgicola_KMM3548_GCA_014918315_1	Pseudoalteromonas_sp_AC163_GCA_000497935_1	Pseudoalteromonas_sp_TAE79_GCA_000498015_1	Pseudoalteromonas_sp_TAE80_GCA_000498035_1	Pseudoalteromonas_sp_TB25_GCA_000497995_1
|ALACAT2-PWY| L-alanine degradation II (to D-lactate)	100	100	100	100	100	100	100	100	100	100	100	100
|ANAGLYCOLYSIS-PWY| glycolysis III (from glucose)	81	81	81	81	81	81	81	81	81	81	81	81
|ASPARAGINE-DEG1-PWY| L-asparagine degradation I	100	100	100	100	100	100	100	100	100	100	100	100
|ASPARTATE-DEG1-PWY| L-aspartate degradation I	100	100	100	100	100	100	100	100	100	100	100	100
|AST-PWY| ethene biosynthesis III (microbes)	100	100	100	100	100	100	100	80	100	100	100	100
|BETSYN-PWY| glycine betaine biosynthesis I (Gram-negative bacteria)	100	100	100	100	100	100	100	100	100	100	100	100
|BSUBPOLYAMSYN-PWY| spermidine biosynthesis I	100	100	100	100	100	100	100	100	100	100	100	100
|CYSTSYN-PWY| L-cysteine biosynthesis I	100	100	100	100	100	100	100	100	100	100	100	100
|DAPLYSINESYN-PWY| L-lysine biosynthesis I	100	100	100	100	100	100	100	100	88	100	100	88
|DETOX1-PWY| superoxide radicals degradation	100	100	100	100	100	100	100	100	100	100	100	100
|FAO-PWY| fatty acid &beta;-oxidation I (generic)	100	100	100	100	100	100	100	100	100	100	100	100
|FASYN-ELONG-PWY| fatty acid elongation -- saturated	80	80	80	80	80	80	80	80	100	80	80	100
|GLNSYN-PWY| L-glutamine biosynthesis I	100	100	100	100	100	100	100	100	100	100	100	100
|GLUCONEO-PWY| gluconeogenesis I	100	100	100	100	100	100	100	100	100	92	100	92
|GLUTAMINEFUM-PWY| L-glutamine degradation II	100	100	100	100	100	100	100	100	100	100	100	100
|GLUTATHIONESYN-PWY| glutathione biosynthesis	100	100	100	100	100	100	100	100	100	100	100	100
|GLUTORN-PWY| L-ornithine biosynthesis I	80	80	80	80	80	80	80	80	80	80	80	80
|GLYCLEAV-PWY| glycine cleavage	100	100	100	100	100	100	100	100	100	100	100	100
|GLYOXYLATE-BYPASS| glyoxylate cycle	100	100	100	100	100	100	100	100	100	100	100	100
|GLYSYN-ALA-PWY| glycine biosynthesis III	100	100	100	100	100	100	100	100	100	100	100	100
|HEME-BIOSYNTHESIS-II| heme b biosynthesis I (aerobic)	75	75	75	75	75	75	75	75	75	75	75	75
|HEMESYN2-PWY| heme b biosynthesis II (oxygen-independent)	100	100	100	100	100	100	100	100	100	100	100	100
|HISTSYN-PWY| L-histidine biosynthesis	100	100	100	100	100	100	100	100	100	90	90	100
|HOMOSER-THRESYN-PWY| L-threonine biosynthesis	100	100	100	100	100	100	100	100	100	100	100	100
|HOMOSERSYN-PWY| L-homoserine biosynthesis	100	100	100	100	100	100	100	100	100	100	100	100
|ILEUSYN-PWY| L-isoleucine biosynthesis I (from threonine)	80	80	80	80	80	80	80	80	80	80	80	80
|KDOSYN-PWY| Kdo transfer to lipid IVA I (E. coli)	100	100	100	100	100	100	100	100	100	100	100	100
|LEUSYN-PWY| L-leucine biosynthesis	80	80	80	80	80	80	80	80	80	80	80	80
|MENAQUINONESYN-PWY| menaquinol-8 biosynthesis	100	100	100	100	100	100	100	100	100	100	100	100
|NAGLIPASYN-PWY| lipid IVA biosynthesis (E. coli)	100	100	100	100	100	100	100	100	100	100	100	83
|P121-PWY| adenine and adenosine salvage I	100	100	100	100	100	100	100	100	100	100	100	100
|P401-PWY| cyanide degradation	100	100	100	100	100	100	100	100	100	100	100	100
|PHENYLALANINE-DEG1-PWY| L-phenylalanine degradation I (aerobic)	100	100	100	100	100	100	100	100	100	100	100	100
|PHESYN| L-phenylalanine biosynthesis I	100	100	100	100	100	100	100	100	100	100	100	100
|PLPSAL-PWY| pyridoxal 5'-phosphate salvage I	100	100	100	100	100	100	100	100	100	100	100	100
|PWY-1269| CMP-3-deoxy-D-manno-octulosonate biosynthesis	100	100	100	100	100	100	100	100	100	100	100	100
|PWY-1281| sulfoacetaldehyde degradation I	100	100	100	100	100	100	100	100	100	100	100	100
|PWY-1801| formaldehyde oxidation II (glutathione-dependent)	100	100	100	100	100	100	100	100	100	100	100	100
|PWY-2161| folate polyglutamylation	80	80	80	80	80	80	80	80	80	80	80	80
|PWY-3721| choline degradation II	100	100	100	100	100	100	100	100	100	100	100	100
|PWY-4341| L-glutamate biosynthesis V	100	100	100	100	100	100	100	100	100	100	100	100
|PWY-4361| S-methyl-5-thio-&alpha;-D-ribose 1-phosphate degradation I	85	85	85	85	85	85	85	85	71	71	85	71
|PWY-5084| 2-oxoglutarate decarboxylation to succinyl-CoA	100	100	100	100	100	100	100	100	66	100	100	100
|PWY-5122| geranyl diphosphate biosynthesis	100	100	100	100	100	100	100	100	100	100	100	100
|PWY-5123| trans, trans-farnesyl diphosphate biosynthesis	66	66	66	66	66	66	66	66	66	66	66	66
|PWY-5148| acyl-CoA hydrolysis	100	100	100	100	100	100	100	100	100	100	100	100
|PWY-5155| &beta;-alanine biosynthesis III	100	100	100	100	100	100	100	100	100	100	100	100
|PWY-5177| glutaryl-CoA degradation	80	80	80	80	80	80	80	80	80	80	80	80
|PWY-5350| thiosulfate disproportionation IV (rhodanese)	100	100	100	100	100	100	100	100	100	100	100	100
|PWY-5384| sucrose degradation IV (sucrose phosphorylase)	75	75	75	75	75	75	75	75	75	75	75	75
|PWY-5389| 3-methylthiopropanoate biosynthesis	100	100	100	100	100	100	100	100	100	100	100	100
|PWY-5535| acetate and ATP formation from acetyl-CoA II	100	100	100	100	100	100	100	100	100	100	100	100
|PWY-5669| phosphatidylserine and phosphatidylethanolamine biosynthesis I	100	100	100	100	100	100	100	100	100	100	100	100
|PWY-5686| UMP biosynthesis I	100	100	100	100	100	100	100	100	83	100	100	83
|PWY-5695| inosine 5'-phosphate degradation	100	100	100	100	100	100	100	100	100	100	100	100
|PWY-6164| 3-dehydroquinate biosynthesis I	100	100	100	100	100	100	100	100	100	100	100	100
|PWY-6268| adenosylcobalamin salvage from cobalamin	100	100	100	100	100	100	100	100	100	100	100	100
|PWY-6348| phosphate acquisition	100	100	100	100	100	100	100	100	100	100	100	100
|PWY-63| UDP-&beta;-L-arabinose biosynthesis I (from UDP-&alpha;-D-xylose)	100	100	100	100	100	100	100	100	100	100	100	100
|PWY-6609| adenine and adenosine salvage III	75	75	75	75	75	75	75	75	75	75	75	75
|PWY-6617| adenosine nucleotides degradation III	100	100	100	100	100	100	100	100	100	100	100	100
|PWY-6854| ethene biosynthesis III (microbes)	66	66	66	66	66	66	66	66	66	66	66	66
|PWY-6893| thiamine diphosphate biosynthesis II (Bacillus)	100	100	100	100	100	100	100	100	100	100	100	100
|PWY-7176| UTP and CTP de novo biosynthesis	100	100	100	100	100	100	100	100	100	100	100	100
|PWY-7181| pyrimidine deoxyribonucleosides degradation	100	100	100	100	100	100	100	100	100	100	100	100
|PWY-7183| pyrimidine nucleobases salvage I	100	100	100	100	100	100	100	100	100	100	100	100
|PWY-7184| pyrimidine deoxyribonucleotides de novo biosynthesis I	88	88	88	88	88	88	88	88	88	88	66	66
|PWY-7193| pyrimidine ribonucleosides salvage I	100	100	100	100	100	100	100	100	100	100	100	100
|PWY-7219| adenosine ribonucleotides de novo biosynthesis	100	100	100	100	100	100	100	100	100	100	100	100
|PWY-7221| guanosine ribonucleotides de novo biosynthesis	100	100	100	100	100	100	100	100	100	100	100	100
|PWY-7346| UDP-&alpha;-D-glucuronate biosynthesis (from UDP-glucose)	100	100	100	100	100	100	100	100	100	100	100	100
|PWY-7544| pyruvate to cytochrome bo oxidase electron transfer	100	100	100	100	100	100	100	100	100	100	100	100
|PWY0-1477| ethanolamine utilization	80	80	80	80	80	80	80	80	80	80	80	80
|PWY0-1561| glycerol-3-phosphate to cytochrome bo oxidase electron transfer	100	100	100	100	100	100	100	100	100	100	100	100
|PWY0-501| lipoate biosynthesis and incorporation I	100	100	100	100	100	100	100	100	100	100	100	100
|PWY0-662| PRPP biosynthesis	100	100	100	100	100	100	100	100	100	100	100	100
|PWY0-823| L-arginine degradation III (arginine decarboxylase/agmatinase pathway)	100	100	100	100	100	100	100	100	100	100	100	100
|PWY1-2| L-alanine degradation IV	100	100	100	100	100	100	100	100	100	100	100	100
|PWY1A0-6120| streptorubin B biosynthesis	88	88	88	88	88	88	88	88	85	88	88	85
|PWY1ZNC-1| assimilatory sulfate reduction IV	100	100	100	100	100	100	100	100	100	100	100	100
