# Supplementary material for: Computational Insight into Intraspecies Distinctions in Pseudoalteromonas distincta: Carotenoid-like Synthesis Traits and Genomic Heterogeneity
Source: Int J Mol Sci. 2023 Feb 19;24(4):4158. doi: 10.3390/ijms24044158 (PMC9966250; doi:10.3390/ijms24044158)
Supplement: Supplementary file 1 [file ijms-24-04158-s001.zip › Table S8_True different pathways.xlsx]

## Sheet: sum_prediction_different
unique_pathways	Pseudoalteromonas_arctica_A_37_1_2_GCA_000238395_4	Pseudoalteromonas_distincta_2_2A_13	Pseudoalteromonas_distincta_16_SW_7_GCA_005877035_1	Pseudoalteromonas_distincta_ANT_505_GCA_000212655_3	Pseudoalteromonas_distincta_ATCC700518T_GCA_000814675_1	Pseudoalteromonas_distincta_U2A_GCA_008370225_1	Pseudoalteromonas_elyakovii_SM1926_GCA_007786285_1	Pseudoalteromonas_paragorgicola_KMM3548_GCA_014918315_1	Pseudoalteromonas_sp_AC163_GCA_000497935_1	Pseudoalteromonas_sp_TAE79_GCA_000498015_1	Pseudoalteromonas_sp_TAE80_GCA_000498035_1	Pseudoalteromonas_sp_TB25_GCA_000497995_1
FD-NADH-OXIDO Ferredoxin:NAD oxidoreductase	100	0	0	0	0	0	0	0	0	0	0	0
PEPTIDOGLYCANSYN-PWY2 peptidoglycan biosynthesis I (meso-diaminopimelate containing)	100	100	0	100	100	100	100	100	100	100	100	0
SO4ASSIM-PWY2 sulfate reduction I (assimilatory)	100	100	0	100	100	100	100	100	100	100	100	100
TRPSYN-PWY2 L-tryptophan biosynthesis (complex)	100	100	0	100	100	100	100	100	80	80	80	80
|ASPARAGINE-BIOSYNTHESIS| L-asparagine biosynthesis I	100	100	100	0	100	100	100	100	100	100	100	100
|COA-PWY| coenzyme A biosynthesis I (prokaryotic)	100	100	100	100	100	100	100	100	0	0	100	0
|FERMENTATION-PWY| mixed acid fermentation	81	81	81	81	81	81	81	81	0	81	81	81
|GLUTAMATE-SYN2-PWY| L-glutamate biosynthesis II	100	100	100	0	100	100	100	100	0	100	100	0
|GLUTDEG-PWY| L-glutamate degradation II	100	100	100	100	100	100	100	100	0	100	100	0
|GLYCOCAT-PWY| glycogen degradation I	100	100	100	100	100	100	100	100	0	100	87	0
|GLYSYN-THR-PWY| glycine biosynthesis IV	100	100	100	100	100	100	100	100	0	100	100	100
|HEME-BIOSYNTHESIS-II-1| heme b biosynthesis V (aerobic)	100	100	100	100	100	100	100	100	100	100	0	100
|HOMOSER-METSYN-PWY| L-methionine biosynthesis I	80	80	80	80	80	80	80	80	0	80	80	0
|LEU-DEG2-PWY| GDP-D-rhamnose biosynthesis	66	66	66	66	66	66	66	66	66	66	66	0
|NONMEVIPP-PWY| methylerythritol phosphate pathway I	88	88	88	88	88	88	88	88	0	66	88	0
|NONOXIPENT-PWY| pentose phosphate pathway (non-oxidative branch) I	100	100	100	100	100	100	100	100	0	100	100	100
|P108-PWY| pyruvate fermentation to propanoate I Propionic acid bacteria (also known as propionibacteria) are Gram-positive, anaerobic bacteria, found as saprophytes on animals (including humans) and in dairy products (such as Swiss cheese). Propionibacteria produce large amounts of propanoate as the end product of glucose fermentaion.	71	71	71	71	71	71	71	71	0	71	71	71
|PANTO-PWY| phosphopantothenate biosynthesis I	100	100	100	100	100	100	0	100	100	100	100	100
|PWY-1001| cellulose biosynthesis	100	100	100	100	100	100	100	100	100	0	0	100
|PWY-2622| trehalose biosynthesis IV	100	100	100	100	100	100	100	100	100	100	0	100
|PWY-4121| glutathionylspermidine biosynthesis	100	100	100	100	100	100	100	0	100	100	100	100
|PWY-4861| UDP-&alpha;-D-galacturonate biosynthesis I (from UDP-D-glucuronate) GalA is found in various cell-surface polysaccharides such as the O-antigens of the Gram-negative bacteria. The incorporation of GalA into those polysaccharides is performed by transfer of the GalA residue from its activated nucleotide-sugar form UDP-α-D-galacturonate (UDP-GalA)	100	100	0	100	100	0	100	100	100	100	100	100
|PWY-5046| 2-oxoisovalerate decarboxylation to isobutanoyl-CoA	100	100	100	100	100	100	100	100	100	100	100	0
|PWY-5188| tetrapyrrole biosynthesis I (from glutamate)	83	83	83	83	83	83	83	83	83	83	0	83
|PWY-5194| siroheme biosynthesis	100	100	100	100	100	100	100	100	0	100	0	100
|PWY-5512| UDP-N-acetyl-D-galactosamine biosynthesis I Mucin glycoproteins are heavily decorated with carbohydrate side chains, termed O-glycans, which are often clustered within repeating amino acid sequences of the protein (tandem repeats). Functionally, membrane-bound mucins are involved in signal transduction events	100	0	0	0	0	0	0	0	0	0	0	0
|PWY-6163| chorismate biosynthesis from 3-dehydroquinate	100	100	100	100	100	100	100	100	0	100	80	0
|PWY-6386| UDP-N-acetylmuramoyl-pentapeptide biosynthesis II (lysine-containing)	100	100	100	100	100	100	100	100	100	100	100	0
|PWY-6387| UDP-N-acetylmuramoyl-pentapeptide biosynthesis I (meso-diaminopimelate containing)	100	100	100	100	100	100	100	100	100	100	100	0
|PWY-6611| adenine and adenosine salvage V	100	100	100	100	100	100	100	100	100	100	100	0
|PWY-6614| tetrahydrofolate biosynthesis	100	100	100	0	100	100	100	100	100	100	100	100
|PWY-6754| S-methyl-5'-thioadenosine degradation I	100	100	100	100	100	100	100	100	100	0	0	100
|PWY-6986| alginate degradation	100	100	100	100	100	100	100	100	80	0	0	80
|PWY-7197| pyrimidine deoxyribonucleotide phosphorylation	100	100	100	100	100	100	100	100	0	100	100	0
|PWY-7199| pyrimidine deoxyribonucleosides salvage	80	80	80	80	80	80	80	80	0	80	80	80
|PWY-7254| TCA cycle VII (acetate-producers)	77	77	77	77	77	77	0	77	0	77	77	0
|PWY-7335| UDP-N-acetyl-&alpha;-D-mannosaminouronate biosynthesis Lipopolysaccharides (LPS) are a major component of the outer membrane of Gram-negative bacteria. While they are protecting the membrane from certain kinds of chemical attacks, they also induce a strong response from animal immune systems. Lipopolysaccharides can be conceptually divided into three parts: lipid A, which anchors LPS i…	100	0	0	0	0	0	0	0	0	0	0	0
|PWY-7560| methylerythritol phosphate pathway II The difference between this pathway variant and the bacterial variant described in methylerythritol phosphate pathway I is the conversion of 1-hydroxy-2-methyl-2-(E)-butenyl 4-diphosphate to 2-C-methyl-D-erythritol-2,4-cyclodiphosphate. In this variant, that enzyme utilizes ferredoxin as the electron donor ( EC 1.17.7.1, (E)-4-hydroxy-3-methylbut-2…	88	88	88	88	88	88	88	88	0	66	88	0
|PWY-7562| 3,6-anhydro-&alpha;-L-galactopyranose degradation 6-Anhydro-α-L-galactopyranose (AHG) is the major monomeric sugar component of the polysaccharides found in red macroalgae, such as agarose and porphyran. As such, it is a main product of degradation pathways of these polysaccharides. Since AHG AHG is not catabolized by ordinary fermentative microorganisms, it hampers the utilization of …	83	0	0	0	0	0	0	0	0	0	0	0
|PWY-7574| propanoyl-CoA degradation II	80	80	80	80	80	80	80	80	0	80	80	0
|PWY0-1465| D-malate degradation	100	100	100	100	100	100	100	100	0	100	100	0
|PWY0-1507| biotin biosynthesis from 8-amino-7-oxononanoate I	100	100	100	100	100	100	100	100	100	0	0	0
|PWY0-42| 2-methylcitrate cycle I	100	0	0	0	0	0	0	0	0	0	0	0
|PYRUVDEHYD-PWY| pyruvate decarboxylation to acetyl CoA I	100	100	0	100	100	100	100	100	100	100	100	100
|RIBOSYN2-PWY| flavin biosynthesis I (bacteria and plants)	88	88	0	88	88	88	88	88	88	88	88	88
|SERSYN-PWY| L-serine biosynthesis I	100	100	0	100	100	100	100	100	100	0	0	100
|THREONINE-DEG2-PWY| L-threonine degradation II	100	100	0	100	100	100	100	100	100	100	100	100
|TREDEGLOW-PWY| trehalose degradation I (low osmolarity)	100	100	0	100	100	100	100	100	100	100	0	100
|TRNA-CHARGING-PWY| tRNA charging	100	100	0	100	100	100	100	100	100	95	95	100
|TRPSYN-PWY| L-tryptophan biosynthesis	100	100	0	100	100	100	100	100	83	83	83	83
|TYRFUMCAT-PWY| L-tyrosine degradation I	100	100	0	100	100	100	100	100	100	100	80	100
|VALDEG-PWY| L-valine degradation I	87	87	0	87	87	87	87	87	0	87	87	0
|GLUTAMINDEG-PWY| L-glutamine degradation I	0	100	100	100	100	100	100	100	100	100	100	100
|PWY-7210| pyrimidine deoxyribonucleotides biosynthesis from CTP	0	75	0	75	0	0	0	0	0	0	0	0
EXC-STARCH-N27 Extracellular starch(27n) degradation	0	0	80	0	0	0	0	0	0	0	0	0
FOLATE-SYN-GS1 Folate biosynthesis from GTP and 4-aminobenzoate via dihydropterin-3-triphosphate	0	0	83	0	0	0	0	0	0	0	0	0
NA-F0F1ATPSYN Na()-translocating ATPase	0	0	100	0	0	0	0	0	0	0	0	0
NA-TRANSLOCATING-RNF Na()-translocating ferredoxin:NAD() oxidoreductase complex	0	0	100	0	0	0	0	0	0	0	0	0
PI-ABC-TRANS Phosphate ABC transporter	0	0	100	0	0	0	0	0	0	0	0	0
PWY3 leucyl aminopeptidase test (UV tolerance in cyanobacteria)	0	0	100	0	0	0	0	0	0	0	0	0
|DARABITOLUTIL-PWY| D-arabitol degradation	0	0	100	0	100	100	0	0	0	0	0	0
|GDPRHAMSYN-PWY| 4-hydroxymandelate degradation. Many aromatic compounds are converted by bacteria and fungi to catechol and protocatechuate. Catechol and protocatechuate are then degraded by common ortho, or meta cleavage pathways. Examples of protocatechuate precursors are 4-hydroxymandelate, quinate, and shikimate (as shown in this pathway, and in MetaCyc pathways quinate degradation I, and sh…	0	0	100	0	0	100	0	0	0	100	100	0
|PWY-5497| purine nucleobases degradation II (anaerobic)	0	0	80	80	80	0	80	0	0	0	0	0
|PWY-5659| GDP-mannose biosynthesis	0	0	100	100	0	100	0	0	0	100	100	0
|PWY-621| sucrose degradation III (sucrose invertase)	0	0	75	75	75	75	0	0	0	0	0	0
|PWY-7962| adenosylcobinamide-GDP biosynthesis from cobyrinate a,c-diamide This pathway describes the late steps in the biosynthesis of vitamin B12 starting with cob(II)yrinate a,c-diamide - the step where the early-insertion and late-insertion pathways combine. In this pathway the lower ligand base of cobamides is tethered to the corrin ring via a structure known as the nucleotide loop, which is…	0	0	80	0	0	0	0	0	0	0	0	0
|PWY-7980|ATP biosynthesis	0	0	100	0	0	0	0	0	0	0	0	0
|PWY-8099| tetrahydropteridine recycling	0	0	100	0	0	0	0	0	0	0	0	0
|PWY-8130|5'-deoxyadenosine degradation I	0	0	75	0	0	0	0	0	0	0	0	0
|PWY-8133| succinoglycan biosynthesis, an acidic water soluble heteropolysaccharide, is found suitable as a viscosifying and emulsifying agent in food industry, in gravel packing or fluid-loss control agent etc.	0	0	81	0	0	0	0	0	0	0	0	0
|PWY-8138| polyphosphate metabolism	0	0	100	0	0	0	0	0	0	0	0	0
|PWY-8173| anteiso-branched-chain fatty acid biosynthesis	0	0	70	0	0	0	0	0	0	0	0	0
|PWY-8175| even iso-branched-chain fatty acid biosynthesis Under stress, bacteria maintain membrane fluidity through a mechanism termed “homeoviscous adaptation”, which may be achieved by synthesis of membrane lipids de novo or by acyl chain remodelling of the fatty acids of the existing membrane lipids. Methyl branching tends to decrease the thickness of lipid bilayers while lowering chain order…	0	0	70	0	0	0	0	0	0	0	0	0
|PYRIDNUCSYN-PWY| NAD de novo biosynthesis I (from aspartate)	0	0	83	0	0	0	0	0	0	0	0	0
|ASPARAGINESYN-PWY| L-asparagine biosynthesis II	0	0	0	100	0	0	0	0	0	0	0	0
|DTDPRHAMSYN-PWY| dTDP-&beta;-L-rhamnose biosynthesis	0	0	0	100	100	100	100	0	100	0	0	0
|GALACTUROCAT-PWY| D-galacturonate degradation I	0	0	0	80	0	0	0	80	0	0	0	0
|XYLCAT-PWY| D-xylose degradation I	0	0	0	0	100	100	0	100	0	0	0	0
|4-HYDROXYMANDELATE-DEGRADATION-PWY| 4-hydroxymandelate degradation	0	0	0	0	0	0	66	0	0	0	0	0
|GALLATE-DEGRADATION-I-PWY| gallate degradation II	0	0	0	0	0	0	75	0	0	0	0	0
|METHYLGALLATE-DEGRADATION-PWY| methylgallate degradation	0	0	0	0	0	0	80	0	0	0	0	0
|PWY-7090| UDP-2,3-diacetamido-2,3-dideoxy-&alpha;-D-mannuronate biosynthesis	0	0	0	0	0	0	80	0	0	0	0	0
|PWY-7098| vanillin and vanillate degradation II	0	0	0	0	0	0	100	0	0	0	0	0
|SULFMETII-PWY| assimilatory sulfate reduction II	0	0	0	0	0	0	0	0	0	100	100	0
|PWY-8131| 5'-deoxyadenosine degradation II	0	0	0	0	0	0	0	0	0	0	100	0
